# Supplementary material for: Crystal structure of the lead-containing organic–inorganic hybrid: (C18H26N2)3[Pb4I14(DMSO)2]·2DMSO
Source: Acta Crystallogr E Crystallogr Commun. 2018 Nov 27;74(Pt 12):1878–80. doi: 10.1107/S2056989018016584 (PMC6281093; doi:10.1107/S2056989018016584)
Supplement: Supplementary file 1 [file e-74-01878-sup1.cif]

##############################################################################
#                                                                            #
# This CIF contains the data in a paper accepted for publication in          #
# Acta Crystallographica Section E. It conforms to the requirements of       #
# Notes for Authors for Acta Crystallographica Section E, and has been       #
# peer reviewed under the auspices of the IUCr Commission on Journals.       #
#                                                                            #
# Full details of the Crystallographic Information File format               #
# are given in the paper "The Crystallographic Information File (CIF):       #
# a New Standard Archive File for Crystallography" by S. R. Hall, F. H.      #
# Allen and I. D. Brown [Acta Cryst. (1991), A47, 655-685].                  #
#                                                                            #
# The current version of the core CIF dictionary is obtainable from          #
# ftp://ftp.iucr.org/pub/cif_core.dic.                                       #
#                                                                            #
# Software is freely available for graphical display of the structure(s)     #
# in this CIF. For information consult the CIF software page                 #
# http://www.iucr.org/resources/cif/software.                                #
#                                                                            #
# This file may be used for bona fide research purposes within the           #
# scientific community so long as proper attribution is given to the journal # 
# article from which it was obtained.                                        #
#                                                                            #
##############################################################################
data_I
_audit_creation_method     APEX3
_journal_date_recd_electronic     2018-10-02
_journal_date_accepted     2018-11-21
_journal_name_full     'Acta Crystallographica, Section E'
_journal_year     2018
_journal_volume     74
_journal_issue     12
_journal_page_first     1878
_journal_page_last     1880
_journal_paper_category     GM
_journal_paper_doi     10.1107/S2056989018016584
_journal_coeditor_code     EX2016
_publ_contact_author_name     'Zhi Liu'
_publ_contact_author_address
;
State Key Laboratory of Crystal Materials
Shandong University
Jinan 250100
Shandong Province
People's Republic of China
;
_publ_contact_author_email     lz@sdu.edu.cn
_publ_contact_author_fax     '8653188362135'
_publ_contact_author_phone     '15866629728'
_publ_section_title
;
Crystal structure of the lead-containing organic--inorganic hybrid:
(C~18~H~26~N~2~)~3~[Pb~4~I~14~(DMSO)~2~]\\cdot2DMSO
;
loop_
    _publ_author_name
    _publ_author_footnote
    _publ_author_address
    'Li, Li' .
;
State Key Laboratory of Crystal Materials
Shandong University
Jinan 250100
Shandong Province
People's Republic of China
;
    'Zhao, Dan' .
;
State Key Laboratory of Crystal Materials
Shandong University
Jinan 250100
Shandong Province
People's Republic of China
;
    'Liu, Zhi' .
;
State Key Laboratory of Crystal Materials
Shandong University
Jinan 250100
Shandong Province
People's Republic of China
;
    'Zhang, Dingchao' .
;
State Key Laboratory of Crystal Materials
Shandong University
Jinan 250100
Shandong Province
People's Republic of China
;
    'Hu, Zhenhao' .
;
State Key Laboratory of Crystal Materials
Shandong University
Jinan 250100
Shandong Province
People's Republic of China
;
    'Li, Kunlun' .
;
State Key Laboratory of Crystal Materials
Shandong University
Jinan 250100
Shandong Province
People's Republic of China
;
    'Yang, Jing' .
;
School of Chemistry and Environmental Engineering
Shandong University of Science and Technology
Qingdao
People's Republic of China
;
_publ_section_synopsis
;
The compound tris(1,1'-dibutyl-4,4'-bipyridine-1,1'-diium) bis(dimethyl
sulfoxide)di-\m~3~-iodido-tetra-\m~2~-iodido-octaiodidotetralead(II) dimethyl
sulfoxide tetrasolvate belongs a class of organic--inorganic hybrid materials
with novel functionalities. In this compound, C---H...O and C---H...I
hydrogen-bonding interactions, \p--\p interactions, other short contacts and
Pb octahedral chains are present, extending the crystal structure into a
three-dimensional supramolecular network.
;
_chemical_name_systematic
;
Tris(1,1'-dibutyl-4,4'-bipyridine-1,1'-diium) bis(dimethyl
sulfoxide)di-\m~3~-iodido-tetra-\m~2~-iodido-octaiodidotetralead(II)
dimethyl sulfoxide disolvate
;
_chemical_name_common     ?
_chemical_formula_moiety
                        '3(C18 H26 N2 2+), C4 H12 I14 O2 Pb4 S2 6-, 2(C2 H6 OS)'
_chemical_formula_sum     'C31 H51 I7 N3 O2 Pb2 S2'
_chemical_formula_iupac     '(C18 H26 N2)3 [Pb4 I14 (C2 H6 O S)2], 2C2 H6 O S'
_chemical_formula_weight     1864.54
_chemical_melting_point     ?
_symmetry_cell_setting     triclinic
_symmetry_space_group_name_H-M     'P-1'
_symmetry_space_group_name_Hall     '-P 1'
loop_
    _symmetry_equiv_pos_as_xyz
    'x, y, z'
    '-x, -y, -z'
_cell_length_a     11.5011(10)
_cell_length_b     14.2262(13)
_cell_length_c     16.2969(14)
_cell_angle_alpha     80.3050(10)
_cell_angle_beta     78.4490(10)
_cell_angle_gamma     81.7530(10)
_cell_volume     2558.5(4)
_cell_formula_units_Z     2
_cell_measurement_reflns_used     29882
_cell_measurement_theta_min     1.8
_cell_measurement_theta_max     25
_cell_measurement_temperature     296(2)
_exptl_crystal_description     needle
_exptl_crystal_colour     red
_exptl_crystal_size_max     0.55
_exptl_crystal_size_mid     0.50
_exptl_crystal_size_min     0.09
_exptl_crystal_density_diffrn     2.419
_exptl_crystal_density_meas     ?
_exptl_crystal_density_method     'not measured'
_exptl_crystal_F_000     1682
_exptl_absorpt_coefficient_mu     10.904
_exptl_absorpt_correction_type     multi-scan
_exptl_absorpt_process_details
;
(SADABS; Bruker, 2017)
;
_exptl_absorpt_correction_T_min     0.0654
_exptl_absorpt_correction_T_max     0.4403
_exptl_special_details     ?
_diffrn_ambient_temperature     296(2)
_diffrn_radiation_type     MoK\a
_diffrn_radiation_wavelength     0.71073
_diffrn_radiation_source     'fine-focus sealed tube'
_diffrn_radiation_monochromator     graphite
_diffrn_measurement_device_type     'Bruker APEX3 CCD area-detector'
_diffrn_measurement_method     '\f and \w scans'
_diffrn_detector_area_resol_mean     ?
_diffrn_reflns_number     24466
_diffrn_reflns_av_R_equivalents     0.0402
_diffrn_reflns_av_sigmaI/netI     0.0467
_diffrn_reflns_theta_min     1.80
_diffrn_reflns_theta_max     25.00
_diffrn_reflns_theta_full     25.00
_diffrn_measured_fraction_theta_max     0.997
_diffrn_measured_fraction_theta_full     0.997
_diffrn_reflns_limit_h_min     -13
_diffrn_reflns_limit_h_max     13
_diffrn_reflns_limit_k_min     -16
_diffrn_reflns_limit_k_max     16
_diffrn_reflns_limit_l_min     -19
_diffrn_reflns_limit_l_max     19
_diffrn_standards_number     ?
_diffrn_standards_interval_count     ?
_diffrn_standards_interval_time     ?
_diffrn_standards_decay_%     ?
_refine_special_details
;
 Refinement of F^2^ against ALL reflections.  The weighted R-factor wR and
 goodness of fit S are based on F^2^, conventional R-factors R are based
 on F, with F set to zero for negative F^2^. The threshold expression of
 F^2^ > 2sigma(F^2^) is used only for calculating R-factors(gt) etc. and is
 not relevant to the choice of reflections for refinement.  R-factors based
 on F^2^ are statistically about twice as large as those based on F, and R-
 factors based on ALL data will be even larger.
;
_reflns_number_total     8975
_reflns_number_gt     8219
_reflns_threshold_expression     >2sigma(I)
_refine_ls_structure_factor_coef     Fsqd
_refine_ls_matrix_type     full
_refine_ls_R_factor_all     0.0375
_refine_ls_R_factor_gt     0.0343
_refine_ls_wR_factor_gt     0.0970
_refine_ls_wR_factor_ref     0.0989
_refine_ls_goodness_of_fit_ref     1.065
_refine_ls_restrained_S_all     1.065
_refine_ls_number_reflns     8975
_refine_ls_number_parameters     432
_refine_ls_number_restraints     0
_refine_ls_hydrogen_treatment     mixed
_refine_ls_weighting_scheme     calc
_refine_ls_weighting_details
         'calc w=1/[\s^2^(Fo^2^)+(0.0562P)^2^+3.2208P] where P=(Fo^2^+2Fc^2^)/3'
_atom_sites_solution_hydrogens     geom
_atom_sites_solution_primary     direct
_atom_sites_solution_secondary     difmap
_refine_ls_shift/su_max     0.059
_refine_ls_shift/su_mean     0.002
_refine_diff_density_max     2.472
_refine_diff_density_min     -1.716
_refine_ls_extinction_method
;
SHELXTL (Bruker, 2017)
;
_refine_ls_extinction_coef     0.00081(6)
_refine_ls_extinction_expression
                                  'Fc^*^=kFc[1+0.001xFc^2^\l^3^/sin(2\q)]^-1/4^'
loop_
    _atom_type_symbol
    _atom_type_description
    _atom_type_scat_dispersion_real
    _atom_type_scat_dispersion_imag
    _atom_type_scat_source
    'C' 'C' 0.0033 0.0016
                         'International Tables Vol C Tables 4.2.6.8 and 6.1.1.4'
    'H' 'H' 0.0000 0.0000
                         'International Tables Vol C Tables 4.2.6.8 and 6.1.1.4'
    'N' 'N' 0.0061 0.0033
                         'International Tables Vol C Tables 4.2.6.8 and 6.1.1.4'
    'O' 'O' 0.0106 0.0060
                         'International Tables Vol C Tables 4.2.6.8 and 6.1.1.4'
    'S' 'S' 0.1246 0.1234
                         'International Tables Vol C Tables 4.2.6.8 and 6.1.1.4'
    'I' 'I' -0.4742 1.8119
                         'International Tables Vol C Tables 4.2.6.8 and 6.1.1.4'
    'Pb' 'Pb' -3.3944 10.1111
                         'International Tables Vol C Tables 4.2.6.8 and 6.1.1.4'
_computing_data_collection
;
APEX3 (Bruker, 2017)
;
_computing_cell_refinement
;
SAINT (Bruker, 2017)
;
_computing_data_reduction
;
SAINT (Bruker, 2017)
;
_computing_structure_solution
;
SHELXTL (Sheldrick, 2008)
;
_computing_structure_refinement
;
SHELXTL (Sheldrick, 2008)
;
_computing_molecular_graphics
;
SHELXTL (Sheldrick, 2008)
;
_computing_publication_material
;
SHELXTL (Sheldrick, 2008)
;
loop_
    _atom_site_type_symbol
    _atom_site_label
    _atom_site_fract_x
    _atom_site_fract_y
    _atom_site_fract_z
    _atom_site_U_iso_or_equiv
    _atom_site_adp_type
    _atom_site_calc_flag
    _atom_site_refinement_flags
    _atom_site_occupancy
    _atom_site_symmetry_multiplicity
    _atom_site_disorder_assembly
    _atom_site_disorder_group
    Pb Pb1 -0.019011(19) 0.115698(16) 0.614407(14) 0.02456(9) Uani d . 1 1 . .
    Pb Pb2 0.056844(19) 0.234124(16) 0.300143(15) 0.02475(9) Uani d . 1 1 . .
    I I3 -0.12457(3) 0.27930(3) 0.48471(3) 0.02923(11) Uani d . 1 1 . .
    I I4 -0.07737(4) 0.39067(3) 0.18256(3) 0.04282(14) Uani d . 1 1 . .
    I I5 0.27864(4) 0.19949(4) 0.16274(3) 0.04566(14) Uani d . 1 1 . .
    I I6 0.15180(4) 0.24586(3) 0.65461(3) 0.04339(14) Uani d . 1 1 . .
    I I7 -0.22112(4) 0.16826(4) 0.75974(3) 0.04122(13) Uani d . 1 1 . .
    C C7 0.9915(6) 0.9485(5) 0.0111(4) 0.0338(15) Uani d . 1 1 . .
    N N2 0.4596(5) 0.6917(4) 0.7240(4) 0.0363(13) Uani d . 1 1 . .
    C C1 0.5880(9) 0.6807(9) 0.1101(8) 0.087(3) Uani d . 1 1 . .
    H H1A 0.5779 0.7078 0.0535 0.130 Uiso calc R 1 1 . .
    H H1B 0.5298 0.7132 0.1499 0.130 Uiso calc R 1 1 . .
    H H1C 0.5775 0.6137 0.1193 0.130 Uiso calc R 1 1 . .
    C C2 0.7139(8) 0.6923(7) 0.1220(7) 0.068(3) Uani d . 1 1 . .
    H H2A 0.7239 0.7601 0.1120 0.082 Uiso calc R 1 1 . .
    H H2B 0.7218 0.6681 0.1801 0.082 Uiso calc R 1 1 . .
    C C3 0.8105(7) 0.6412(5) 0.0644(5) 0.050(2) Uani d . 1 1 . .
    H H3A 0.8006 0.6641 0.0064 0.060 Uiso calc R 1 1 . .
    H H3B 0.8012 0.5733 0.0756 0.060 Uiso calc R 1 1 . .
    C C4 0.9363(7) 0.6536(5) 0.0728(5) 0.0496(19) Uani d . 1 1 . .
    H H4A 0.9479 0.6299 0.1303 0.059 Uiso calc R 1 1 . .
    H H4B 0.9935 0.6161 0.0352 0.059 Uiso calc R 1 1 . .
    N N1 0.9583(5) 0.7570(4) 0.0515(4) 0.0368(13) Uani d . 1 1 . .
    C C5 0.9825(8) 0.8037(6) 0.1095(5) 0.055(2) Uani d . 1 1 . .
    H H5 0.9881 0.7715 0.1635 0.066 Uiso calc R 1 1 . .
    C C6 0.9992(8) 0.8996(6) 0.0897(5) 0.055(2) Uani d . 1 1 . .
    H H6 1.0160 0.9314 0.1306 0.067 Uiso calc R 1 1 . .
    C C9 0.9507(8) 0.8038(7) -0.0262(5) 0.060(2) Uani d . 1 1 . .
    H H9 0.9343 0.7710 -0.0666 0.072 Uiso calc R 1 1 . .
    C C8 0.9665(9) 0.8976(7) -0.0468(5) 0.063(3) Uani d . 1 1 . .
    H H8 0.9604 0.9284 -0.1011 0.076 Uiso calc R 1 1 . .
    C C10 0.2978(9) 0.6823(9) 1.0341(6) 0.084(3) Uani d . 1 1 . .
    H H10A 0.2572 0.6397 1.0793 0.127 Uiso calc R 1 1 . .
    H H10B 0.2407 0.7316 1.0127 0.127 Uiso calc R 1 1 . .
    H H10C 0.3547 0.7110 1.0548 0.127 Uiso calc R 1 1 . .
    C C11 0.3623(9) 0.6262(7) 0.9635(6) 0.067(3) Uani d . 1 1 . .
    H H11A 0.3150 0.5765 0.9594 0.081 Uiso calc R 1 1 . .
    H H11B 0.4382 0.5951 0.9771 0.081 Uiso calc R 1 1 . .
    C C12 0.3845(7) 0.6903(6) 0.8783(5) 0.0481(19) Uani d . 1 1 . .
    H H12A 0.3091 0.7237 0.8656 0.058 Uiso calc R 1 1 . .
    H H12B 0.4353 0.7380 0.8812 0.058 Uiso calc R 1 1 . .
    C C13 0.4431(7) 0.6323(5) 0.8086(5) 0.0446(18) Uani d . 1 1 . .
    H H13A 0.5203 0.6018 0.8201 0.054 Uiso calc R 1 1 . .
    H H13B 0.3944 0.5821 0.8083 0.054 Uiso calc R 1 1 . .
    C C14 0.3627(6) 0.7293(5) 0.6908(5) 0.0381(16) Uani d . 1 1 . .
    H H14 0.2872 0.7185 0.7213 0.046 Uiso calc R 1 1 . .
    C C15 0.3738(5) 0.7837(5) 0.6123(5) 0.0393(17) Uani d . 1 1 . .
    H H15 0.3059 0.8096 0.5899 0.047 Uiso calc R 1 1 . .
    C C16 0.4857(5) 0.8001(5) 0.5664(5) 0.0310(15) Uani d . 1 1 . .
    C C19 0.4996(5) 0.8580(5) 0.4816(5) 0.0330(16) Uani d . 1 1 . .
    C C23 0.5989(6) 0.9090(5) 0.4521(5) 0.0392(16) Uani d . 1 1 . .
    H H23 0.6563 0.9058 0.4856 0.047 Uiso calc R 1 1 . .
    C C22 0.6111(6) 0.9628(6) 0.3748(5) 0.0468(19) Uani d . 1 1 . .
    H H22 0.6775 0.9962 0.3555 0.056 Uiso calc R 1 1 . .
    N N3 0.5285(5) 0.9690(4) 0.3252(4) 0.0419(15) Uani d . 1 1 . .
    C C24 0.5471(8) 1.0264(7) 0.2402(6) 0.064(3) Uani d . 1 1 . .
    H H24A 0.6019 1.0729 0.2383 0.077 Uiso calc R 1 1 . .
    H H24B 0.4717 1.0613 0.2290 0.077 Uiso calc R 1 1 . .
    C C25 0.5966(9) 0.9636(9) 0.1732(6) 0.076(3) Uani d . 1 1 . .
    H H25A 0.5386 0.9216 0.1703 0.091 Uiso calc R 1 1 . .
    H H25B 0.6685 0.9242 0.1864 0.091 Uiso calc R 1 1 . .
    C C26 0.6271(12) 1.0332(11) 0.0828(8) 0.112(5) Uani d . 1 1 . .
    H H26A 0.5573 1.0779 0.0735 0.134 Uiso calc R 1 1 . .
    H H26B 0.6913 1.0699 0.0842 0.134 Uiso calc R 1 1 . .
    C C27 0.6594(15) 0.9805(13) 0.0197(10) 0.140(6) Uani d . 1 1 . .
    H H27A 0.7293 0.9371 0.0286 0.209 Uiso calc R 1 1 . .
    H H27B 0.6767 1.0219 -0.0331 0.209 Uiso calc R 1 1 . .
    H H27C 0.5955 0.9445 0.0183 0.209 Uiso calc R 1 1 . .
    C C21 0.4319(6) 0.9209(5) 0.3527(5) 0.0430(19) Uani d . 1 1 . .
    H H21 0.3755 0.9253 0.3181 0.052 Uiso calc R 1 1 . .
    C C20 0.4156(5) 0.8659(5) 0.4301(5) 0.0363(16) Uani d . 1 1 . .
    H H20 0.3480 0.8338 0.4483 0.044 Uiso calc R 1 1 . .
    C C17 0.5853(5) 0.7597(5) 0.6030(5) 0.0378(16) Uani d . 1 1 . .
    H H17 0.6619 0.7693 0.5740 0.045 Uiso calc R 1 1 . .
    C C18 0.5692(6) 0.7060(5) 0.6819(5) 0.0372(16) Uani d . 1 1 . .
    H H18 0.6353 0.6794 0.7062 0.045 Uiso calc R 1 1 . .
    S S1 0.09717(14) 0.45421(12) 0.35969(11) 0.0341(4) Uani d . 1 1 . .
    O O1 0.1616(4) 0.3631(3) 0.3269(3) 0.0348(11) Uani d . 1 1 . .
    C C30 0.1581(7) 0.4585(6) 0.4499(5) 0.058(2) Uani d . 1 1 . .
    H H30A 0.1352 0.4060 0.4928 0.087 Uiso calc R 1 1 . .
    H H30B 0.1285 0.5181 0.4710 0.087 Uiso calc R 1 1 . .
    H H30C 0.2436 0.4537 0.4349 0.087 Uiso calc R 1 1 . .
    C C31 0.1638(9) 0.5487(6) 0.2894(7) 0.078(3) Uani d . 1 1 . .
    H H31A 0.2470 0.5437 0.2926 0.117 Uiso calc R 1 1 . .
    H H31B 0.1248 0.6092 0.3047 0.117 Uiso calc R 1 1 . .
    H H31C 0.1559 0.5445 0.2326 0.117 Uiso calc R 1 1 . .
    S S2 0.44397(18) 0.46100(15) 0.66133(14) 0.0493(5) Uani d . 1 1 . .
    O O2 0.5347(5) 0.5287(4) 0.6236(4) 0.0671(18) Uani d . 1 1 . .
    C C28 0.3245(8) 0.4909(6) 0.6066(6) 0.062(2) Uani d . 1 1 . .
    H H28A 0.2831 0.5519 0.6188 0.092 Uiso calc R 1 1 . .
    H H28B 0.2707 0.4426 0.6240 0.092 Uiso calc R 1 1 . .
    H H28C 0.3543 0.4945 0.5469 0.092 Uiso calc R 1 1 . .
    C C29 0.4998(9) 0.3496(7) 0.6250(9) 0.091(4) Uani d . 1 1 . .
    H H29A 0.4961 0.3549 0.5660 0.136 Uiso calc R 1 1 . .
    H H29B 0.4523 0.3008 0.6566 0.136 Uiso calc R 1 1 . .
    H H29C 0.5812 0.3327 0.6327 0.136 Uiso calc R 1 1 . .
    I I2 0.10647(3) -0.07348(3) 0.72885(3) 0.02993(12) Uani d . 1 1 . .
    I I1 -0.16306(3) -0.05420(3) 0.56721(3) 0.02845(12) Uani d . 1 1 . .
loop_
    _atom_site_aniso_label
    _atom_site_aniso_U_11
    _atom_site_aniso_U_22
    _atom_site_aniso_U_33
    _atom_site_aniso_U_12
    _atom_site_aniso_U_13
    _atom_site_aniso_U_23
    Pb1 0.02601(14) 0.02141(14) 0.02844(15) -0.00252(10) -0.00949(10)
                                                                    -0.00442(10)
    Pb2 0.02510(14) 0.02060(14) 0.03053(15) -0.00131(10) -0.00997(10)
                                                                    -0.00449(10)
    I3 0.0275(2) 0.0228(2) 0.0371(2) -0.00003(16) -0.00946(17) -0.00164(18)
    I4 0.0412(3) 0.0305(3) 0.0544(3) -0.0011(2) -0.0192(2) 0.0108(2)
    I5 0.0392(3) 0.0600(3) 0.0366(3) 0.0084(2) -0.0076(2) -0.0147(2)
    I6 0.0441(3) 0.0374(3) 0.0561(3) -0.0159(2) -0.0173(2) -0.0080(2)
    I7 0.0369(2) 0.0492(3) 0.0397(3) -0.0072(2) -0.00319(19) -0.0148(2)
    C7 0.029(3) 0.044(4) 0.032(4) -0.002(3) -0.010(3) -0.011(3)
    N2 0.032(3) 0.036(3) 0.043(3) 0.002(2) -0.005(2) -0.021(3)
    C1 0.061(6) 0.100(9) 0.100(9) -0.029(6) -0.022(6) 0.008(7)
    C2 0.058(5) 0.063(6) 0.086(7) -0.017(5) -0.012(5) -0.009(5)
    C3 0.072(5) 0.026(4) 0.056(5) -0.014(4) -0.031(4) 0.009(3)
    C4 0.063(5) 0.037(4) 0.053(5) -0.004(4) -0.027(4) 0.001(4)
    N1 0.043(3) 0.032(3) 0.040(3) -0.003(3) -0.016(3) -0.008(3)
    C5 0.088(6) 0.041(5) 0.039(4) 0.013(4) -0.037(4) 0.000(4)
    C6 0.093(6) 0.043(5) 0.045(5) 0.006(4) -0.046(4) -0.018(4)
    C9 0.091(7) 0.071(6) 0.031(4) -0.046(5) -0.013(4) -0.008(4)
    C8 0.106(7) 0.069(6) 0.028(4) -0.053(6) -0.019(4) 0.001(4)
    C10 0.072(7) 0.132(11) 0.045(5) -0.002(6) -0.003(5) -0.018(6)
    C11 0.074(6) 0.071(7) 0.055(6) -0.006(5) -0.013(5) -0.007(5)
    C12 0.036(4) 0.059(5) 0.051(5) -0.002(4) -0.005(3) -0.020(4)
    C13 0.049(4) 0.040(4) 0.047(5) 0.004(3) -0.012(3) -0.014(4)
    C14 0.029(3) 0.040(4) 0.046(4) -0.003(3) -0.002(3) -0.015(3)
    C15 0.018(3) 0.046(4) 0.058(5) 0.001(3) -0.007(3) -0.024(4)
    C16 0.025(3) 0.029(3) 0.043(4) 0.000(3) -0.007(3) -0.019(3)
    C19 0.020(3) 0.033(4) 0.050(4) 0.002(3) -0.004(3) -0.024(3)
    C23 0.026(3) 0.047(4) 0.047(4) -0.010(3) -0.010(3) -0.007(4)
    C22 0.027(3) 0.049(5) 0.067(5) -0.006(3) -0.008(3) -0.014(4)
    N3 0.029(3) 0.044(4) 0.048(4) 0.008(3) -0.005(3) -0.008(3)
    C24 0.040(4) 0.082(7) 0.063(6) 0.016(4) -0.015(4) -0.002(5)
    C25 0.072(6) 0.108(9) 0.049(6) -0.012(6) -0.015(5) -0.011(6)
    C26 0.108(10) 0.143(12) 0.092(9) 0.056(9) -0.055(8) -0.052(9)
    C27 0.136(13) 0.164(16) 0.130(14) 0.020(11) -0.042(11) -0.062(12)
    C21 0.020(3) 0.043(4) 0.072(6) 0.007(3) -0.017(3) -0.023(4)
    C20 0.023(3) 0.040(4) 0.050(4) -0.001(3) -0.008(3) -0.017(4)
    C17 0.021(3) 0.038(4) 0.058(5) 0.000(3) -0.011(3) -0.015(4)
    C18 0.029(3) 0.033(4) 0.055(5) 0.004(3) -0.014(3) -0.020(3)
    S1 0.0289(8) 0.0265(8) 0.0481(10) -0.0021(6) -0.0051(7) -0.0117(7)
    O1 0.026(2) 0.031(2) 0.052(3) -0.0029(18) -0.007(2) -0.021(2)
    C30 0.056(5) 0.064(6) 0.065(6) -0.002(4) -0.013(4) -0.040(5)
    C31 0.065(6) 0.039(5) 0.123(9) -0.012(4) -0.009(6) 0.006(5)
    S2 0.0485(11) 0.0429(11) 0.0629(13) -0.0001(9) -0.0184(9) -0.0197(10)
    O2 0.049(3) 0.050(4) 0.113(5) -0.012(3) -0.015(3) -0.037(4)
    C28 0.066(5) 0.037(5) 0.088(7) -0.012(4) -0.040(5) 0.009(4)
    C29 0.060(6) 0.050(6) 0.168(12) 0.004(5) -0.011(7) -0.049(7)
    I2 0.0277(2) 0.0258(2) 0.0380(2) -0.00431(17) -0.00994(17) -0.00347(18)
    I1 0.0271(2) 0.0254(2) 0.0363(2) -0.00027(16) -0.01434(17) -0.00608(18)
_geom_special_details
;
 All esds (except the esd in the dihedral angle between two l.s. planes)
 are estimated using the full covariance matrix.  The cell esds are taken
 into account individually in the estimation of esds in distances, angles
 and torsion angles; correlations between esds in cell parameters are only
 used when they are defined by crystal symmetry.  An approximate (isotropic)
 treatment of cell esds is used for estimating esds involving l.s. planes.
;
loop_
    _geom_bond_atom_site_label_1
    _geom_bond_atom_site_label_2
    _geom_bond_site_symmetry_2
    _geom_bond_distance
    _geom_bond_publ_flag
    Pb1 I7 . 3.0765(5) ?
    Pb1 I6 . 3.1121(5) ?
    Pb1 I3 . 3.1493(5) ?
    Pb1 I2 . 3.3282(5) ?
    Pb1 I1 . 3.3858(5) ?
    Pb2 O1 . 2.473(4) ?
    Pb2 I5 . 3.0802(5) ?
    Pb2 I4 . 3.1266(5) ?
    Pb2 I2 2_556 3.3053(5) ?
    Pb2 I1 2_556 3.3187(5) ?
    Pb2 I3 . 3.4010(5) ?
    C7 C6 . 1.364(10) ?
    C7 C8 . 1.378(10) ?
    C7 C7 2_775 1.481(14) ?
    N2 C18 . 1.335(9) ?
    N2 C14 . 1.340(9) ?
    N2 C13 . 1.483(10) ?
    C1 C2 . 1.534(13) ?
    C1 H1A . 0.9600 ?
    C1 H1B . 0.9600 ?
    C1 H1C . 0.9600 ?
    C2 C3 . 1.491(12) ?
    C2 H2A . 0.9700 ?
    C2 H2B . 0.9700 ?
    C3 C4 . 1.518(11) ?
    C3 H3A . 0.9700 ?
    C3 H3B . 0.9700 ?
    C4 N1 . 1.499(9) ?
    C4 H4A . 0.9700 ?
    C4 H4B . 0.9700 ?
    N1 C5 . 1.336(9) ?
    N1 C9 . 1.341(10) ?
    C5 C6 . 1.380(11) ?
    C5 H5 . 0.9300 ?
    C6 H6 . 0.9300 ?
    C9 C8 . 1.349(12) ?
    C9 H9 . 0.9300 ?
    C8 H8 . 0.9300 ?
    C10 C11 . 1.520(13) ?
    C10 H10A . 0.9600 ?
    C10 H10B . 0.9600 ?
    C10 H10C . 0.9600 ?
    C11 C12 . 1.524(12) ?
    C11 H11A . 0.9700 ?
    C11 H11B . 0.9700 ?
    C12 C13 . 1.508(10) ?
    C12 H12A . 0.9700 ?
    C12 H12B . 0.9700 ?
    C13 H13A . 0.9700 ?
    C13 H13B . 0.9700 ?
    C14 C15 . 1.371(10) ?
    C14 H14 . 0.9300 ?
    C15 C16 . 1.383(9) ?
    C15 H15 . 0.9300 ?
    C16 C17 . 1.403(9) ?
    C16 C19 . 1.476(10) ?
    C19 C20 . 1.384(9) ?
    C19 C23 . 1.400(9) ?
    C23 C22 . 1.351(11) ?
    C23 H23 . 0.9300 ?
    C22 N3 . 1.350(10) ?
    C22 H22 . 0.9300 ?
    N3 C21 . 1.348(9) ?
    N3 C24 . 1.479(11) ?
    C24 C25 . 1.499(13) ?
    C24 H24A . 0.9700 ?
    C24 H24B . 0.9700 ?
    C25 C26 . 1.636(17) ?
    C25 H25A . 0.9700 ?
    C25 H25B . 0.9700 ?
    C26 C27 . 1.336(17) ?
    C26 H26A . 0.9700 ?
    C26 H26B . 0.9700 ?
    C27 H27A . 0.9600 ?
    C27 H27B . 0.9600 ?
    C27 H27C . 0.9600 ?
    C21 C20 . 1.361(11) ?
    C21 H21 . 0.9300 ?
    C20 H20 . 0.9300 ?
    C17 C18 . 1.373(10) ?
    C17 H17 . 0.9300 ?
    C18 H18 . 0.9300 ?
    S1 O1 . 1.522(4) ?
    S1 C30 . 1.763(8) ?
    S1 C31 . 1.770(9) ?
    C30 H30A . 0.9600 ?
    C30 H30B . 0.9600 ?
    C30 H30C . 0.9600 ?
    C31 H31A . 0.9600 ?
    C31 H31B . 0.9600 ?
    C31 H31C . 0.9600 ?
    S2 O2 . 1.492(6) ?
    S2 C28 . 1.749(8) ?
    S2 C29 . 1.774(9) ?
    C28 H28A . 0.9600 ?
    C28 H28B . 0.9600 ?
    C28 H28C . 0.9600 ?
    C29 H29A . 0.9600 ?
    C29 H29B . 0.9600 ?
    C29 H29C . 0.9600 ?
    I2 Pb2 2_556 3.3053(5) ?
    I1 Pb2 2_556 3.3187(5) ?
loop_
    _geom_angle_atom_site_label_1
    _geom_angle_atom_site_label_2
    _geom_angle_atom_site_label_3
    _geom_angle_site_symmetry_1
    _geom_angle_site_symmetry_3
    _geom_angle
    _geom_angle_publ_flag
    I7 Pb1 I6 . . 93.528(15) ?
    I7 Pb1 I3 . . 91.655(15) ?
    I6 Pb1 I3 . . 93.038(15) ?
    I7 Pb1 I2 . . 95.153(14) ?
    I6 Pb1 I2 . . 90.519(14) ?
    I3 Pb1 I2 . . 172.112(13) ?
    I7 Pb1 I1 . . 93.512(14) ?
    I6 Pb1 I1 . . 170.159(14) ?
    I3 Pb1 I1 . . 93.622(13) ?
    I2 Pb1 I1 . . 82.007(13) ?
    O1 Pb2 I5 . . 84.47(10) ?
    O1 Pb2 I4 . . 87.45(11) ?
    I5 Pb2 I4 . . 94.693(16) ?
    O1 Pb2 I2 . 2_556 174.71(9) ?
    I5 Pb2 I2 . 2_556 100.234(14) ?
    I4 Pb2 I2 . 2_556 89.734(15) ?
    O1 Pb2 I1 . 2_556 99.08(11) ?
    I5 Pb2 I1 . 2_556 90.803(14) ?
    I4 Pb2 I1 . 2_556 171.859(14) ?
    I2 Pb2 I1 2_556 2_556 83.372(13) ?
    O1 Pb2 I3 . . 82.78(10) ?
    I5 Pb2 I3 . . 162.883(14) ?
    I4 Pb2 I3 . . 96.095(14) ?
    I2 Pb2 I3 2_556 . 93.076(12) ?
    I1 Pb2 I3 2_556 . 80.016(12) ?
    Pb1 I3 Pb2 . . 100.953(13) ?
    C6 C7 C8 . . 116.9(7) ?
    C6 C7 C7 . 2_775 121.8(7) ?
    C8 C7 C7 . 2_775 121.3(8) ?
    C18 N2 C14 . . 121.1(7) ?
    C18 N2 C13 . . 120.3(6) ?
    C14 N2 C13 . . 118.6(6) ?
    C2 C1 H1A . . 109.5 ?
    C2 C1 H1B . . 109.5 ?
    H1A C1 H1B . . 109.5 ?
    C2 C1 H1C . . 109.5 ?
    H1A C1 H1C . . 109.5 ?
    H1B C1 H1C . . 109.5 ?
    C3 C2 C1 . . 113.3(9) ?
    C3 C2 H2A . . 108.9 ?
    C1 C2 H2A . . 108.9 ?
    C3 C2 H2B . . 108.9 ?
    C1 C2 H2B . . 108.9 ?
    H2A C2 H2B . . 107.7 ?
    C2 C3 C4 . . 114.6(7) ?
    C2 C3 H3A . . 108.6 ?
    C4 C3 H3A . . 108.6 ?
    C2 C3 H3B . . 108.6 ?
    C4 C3 H3B . . 108.6 ?
    H3A C3 H3B . . 107.6 ?
    N1 C4 C3 . . 111.1(6) ?
    N1 C4 H4A . . 109.4 ?
    C3 C4 H4A . . 109.4 ?
    N1 C4 H4B . . 109.4 ?
    C3 C4 H4B . . 109.4 ?
    H4A C4 H4B . . 108.0 ?
    C5 N1 C9 . . 119.6(7) ?
    C5 N1 C4 . . 120.8(6) ?
    C9 N1 C4 . . 119.6(6) ?
    N1 C5 C6 . . 120.2(7) ?
    N1 C5 H5 . . 119.9 ?
    C6 C5 H5 . . 119.9 ?
    C7 C6 C5 . . 121.0(7) ?
    C7 C6 H6 . . 119.5 ?
    C5 C6 H6 . . 119.5 ?
    N1 C9 C8 . . 121.2(7) ?
    N1 C9 H9 . . 119.4 ?
    C8 C9 H9 . . 119.4 ?
    C9 C8 C7 . . 121.1(8) ?
    C9 C8 H8 . . 119.4 ?
    C7 C8 H8 . . 119.5 ?
    C11 C10 H10A . . 109.5 ?
    C11 C10 H10B . . 109.5 ?
    H10A C10 H10B . . 109.5 ?
    C11 C10 H10C . . 109.5 ?
    H10A C10 H10C . . 109.5 ?
    H10B C10 H10C . . 109.5 ?
    C10 C11 C12 . . 112.1(8) ?
    C10 C11 H11A . . 109.2 ?
    C12 C11 H11A . . 109.2 ?
    C10 C11 H11B . . 109.2 ?
    C12 C11 H11B . . 109.2 ?
    H11A C11 H11B . . 107.9 ?
    C13 C12 C11 . . 111.1(7) ?
    C13 C12 H12A . . 109.4 ?
    C11 C12 H12A . . 109.4 ?
    C13 C12 H12B . . 109.4 ?
    C11 C12 H12B . . 109.4 ?
    H12A C12 H12B . . 108.0 ?
    N2 C13 C12 . . 112.5(6) ?
    N2 C13 H13A . . 109.1 ?
    C12 C13 H13A . . 109.1 ?
    N2 C13 H13B . . 109.1 ?
    C12 C13 H13B . . 109.1 ?
    H13A C13 H13B . . 107.8 ?
    N2 C14 C15 . . 120.7(6) ?
    N2 C14 H14 . . 119.7 ?
    C15 C14 H14 . . 119.7 ?
    C14 C15 C16 . . 120.2(7) ?
    C14 C15 H15 . . 119.9 ?
    C16 C15 H15 . . 119.9 ?
    C15 C16 C17 . . 117.8(7) ?
    C15 C16 C19 . . 121.0(6) ?
    C17 C16 C19 . . 121.2(6) ?
    C20 C19 C23 . . 118.0(7) ?
    C20 C19 C16 . . 122.1(6) ?
    C23 C19 C16 . . 119.9(6) ?
    C22 C23 C19 . . 119.9(7) ?
    C22 C23 H23 . . 120.0 ?
    C19 C23 H23 . . 120.0 ?
    N3 C22 C23 . . 121.1(7) ?
    N3 C22 H22 . . 119.5 ?
    C23 C22 H22 . . 119.5 ?
    C21 N3 C22 . . 119.9(7) ?
    C21 N3 C24 . . 120.8(7) ?
    C22 N3 C24 . . 119.3(7) ?
    N3 C24 C25 . . 111.0(8) ?
    N3 C24 H24A . . 109.4 ?
    C25 C24 H24A . . 109.4 ?
    N3 C24 H24B . . 109.4 ?
    C25 C24 H24B . . 109.4 ?
    H24A C24 H24B . . 108.0 ?
    C24 C25 C26 . . 107.9(9) ?
    C24 C25 H25A . . 110.1 ?
    C26 C25 H25A . . 110.1 ?
    C24 C25 H25B . . 110.1 ?
    C26 C25 H25B . . 110.1 ?
    H25A C25 H25B . . 108.4 ?
    C27 C26 C25 . . 110.1(14) ?
    C27 C26 H26A . . 109.6 ?
    C25 C26 H26A . . 109.6 ?
    C27 C26 H26B . . 109.7 ?
    C25 C26 H26B . . 109.6 ?
    H26A C26 H26B . . 108.1 ?
    C26 C27 H27A . . 109.5 ?
    C26 C27 H27B . . 109.5 ?
    H27A C27 H27B . . 109.5 ?
    C26 C27 H27C . . 109.5 ?
    H27A C27 H27C . . 109.5 ?
    H27B C27 H27C . . 109.5 ?
    N3 C21 C20 . . 121.1(6) ?
    N3 C21 H21 . . 119.4 ?
    C20 C21 H21 . . 119.4 ?
    C21 C20 C19 . . 119.9(6) ?
    C21 C20 H20 . . 120.1 ?
    C19 C20 H20 . . 120.1 ?
    C18 C17 C16 . . 119.7(6) ?
    C18 C17 H17 . . 120.1 ?
    C16 C17 H17 . . 120.1 ?
    N2 C18 C17 . . 120.6(6) ?
    N2 C18 H18 . . 119.7 ?
    C17 C18 H18 . . 119.7 ?
    O1 S1 C30 . . 104.1(3) ?
    O1 S1 C31 . . 104.7(4) ?
    C30 S1 C31 . . 99.9(5) ?
    S1 O1 Pb2 . . 123.4(2) ?
    S1 C30 H30A . . 109.5 ?
    S1 C30 H30B . . 109.5 ?
    H30A C30 H30B . . 109.5 ?
    S1 C30 H30C . . 109.5 ?
    H30A C30 H30C . . 109.5 ?
    H30B C30 H30C . . 109.5 ?
    S1 C31 H31A . . 109.5 ?
    S1 C31 H31B . . 109.5 ?
    H31A C31 H31B . . 109.5 ?
    S1 C31 H31C . . 109.5 ?
    H31A C31 H31C . . 109.5 ?
    H31B C31 H31C . . 109.5 ?
    O2 S2 C28 . . 108.1(4) ?
    O2 S2 C29 . . 107.1(4) ?
    C28 S2 C29 . . 98.0(5) ?
    S2 C28 H28A . . 109.5 ?
    S2 C28 H28B . . 109.5 ?
    H28A C28 H28B . . 109.5 ?
    S2 C28 H28C . . 109.5 ?
    H28A C28 H28C . . 109.5 ?
    H28B C28 H28C . . 109.5 ?
    S2 C29 H29A . . 109.5 ?
    S2 C29 H29B . . 109.5 ?
    H29A C29 H29B . . 109.5 ?
    S2 C29 H29C . . 109.5 ?
    H29A C29 H29C . . 109.5 ?
    H29B C29 H29C . . 109.5 ?
    Pb2 I2 Pb1 2_556 . 97.673(13) ?
    Pb2 I1 Pb1 2_556 . 96.290(13) ?
loop_
    _geom_torsion_atom_site_label_1
    _geom_torsion_atom_site_label_2
    _geom_torsion_atom_site_label_3
    _geom_torsion_atom_site_label_4
    _geom_torsion_site_symmetry_1
    _geom_torsion_site_symmetry_2
    _geom_torsion_site_symmetry_3
    _geom_torsion_site_symmetry_4
    _geom_torsion
    _geom_torsion_publ_flag
    I7 Pb1 I3 Pb2 . . . . -173.613(13) ?
    I6 Pb1 I3 Pb2 . . . . 92.765(15) ?
    I2 Pb1 I3 Pb2 . . . . -23.93(9) ?
    I1 Pb1 I3 Pb2 . . . . -79.987(13) ?
    O1 Pb2 I3 Pb1 . . . . -98.01(11) ?
    I5 Pb2 I3 Pb1 . . . . -55.87(5) ?
    I4 Pb2 I3 Pb1 . . . . 175.355(13) ?
    I2 Pb2 I3 Pb1 2_556 . . . 85.294(14) ?
    I1 Pb2 I3 Pb1 2_556 . . . 2.580(11) ?
    C1 C2 C3 C4 . . . . 178.3(8) ?
    C2 C3 C4 N1 . . . . -61.5(9) ?
    C3 C4 N1 C5 . . . . 117.3(8) ?
    C3 C4 N1 C9 . . . . -61.1(10) ?
    C9 N1 C5 C6 . . . . 0.2(12) ?
    C4 N1 C5 C6 . . . . -178.2(8) ?
    C8 C7 C6 C5 . . . . -0.1(13) ?
    C7 C7 C6 C5 2_775 . . . 179.7(8) ?
    N1 C5 C6 C7 . . . . 0.0(14) ?
    C5 N1 C9 C8 . . . . -0.4(13) ?
    C4 N1 C9 C8 . . . . 178.1(8) ?
    N1 C9 C8 C7 . . . . 0.3(15) ?
    C6 C7 C8 C9 . . . . -0.1(14) ?
    C7 C7 C8 C9 2_775 . . . -179.8(9) ?
    C10 C11 C12 C13 . . . . -177.2(8) ?
    C18 N2 C13 C12 . . . . 112.7(7) ?
    C14 N2 C13 C12 . . . . -68.0(8) ?
    C11 C12 C13 N2 . . . . 176.7(7) ?
    C18 N2 C14 C15 . . . . 0.1(10) ?
    C13 N2 C14 C15 . . . . -179.2(6) ?
    N2 C14 C15 C16 . . . . 0.1(10) ?
    C14 C15 C16 C17 . . . . -0.2(9) ?
    C14 C15 C16 C19 . . . . 179.6(6) ?
    C15 C16 C19 C20 . . . . -26.5(9) ?
    C17 C16 C19 C20 . . . . 153.3(6) ?
    C15 C16 C19 C23 . . . . 151.8(6) ?
    C17 C16 C19 C23 . . . . -28.4(9) ?
    C20 C19 C23 C22 . . . . -0.9(10) ?
    C16 C19 C23 C22 . . . . -179.3(6) ?
    C19 C23 C22 N3 . . . . 0.4(11) ?
    C23 C22 N3 C21 . . . . 0.0(11) ?
    C23 C22 N3 C24 . . . . -178.2(7) ?
    C21 N3 C24 C25 . . . . -79.3(9) ?
    C22 N3 C24 C25 . . . . 98.9(9) ?
    N3 C24 C25 C26 . . . . -174.4(8) ?
    C24 C25 C26 C27 . . . . -173.3(11) ?
    C22 N3 C21 C20 . . . . 0.2(10) ?
    C24 N3 C21 C20 . . . . 178.4(7) ?
    N3 C21 C20 C19 . . . . -0.7(10) ?
    C23 C19 C20 C21 . . . . 1.1(9) ?
    C16 C19 C20 C21 . . . . 179.4(6) ?
    C15 C16 C17 C18 . . . . 0.0(9) ?
    C19 C16 C17 C18 . . . . -179.8(6) ?
    C14 N2 C18 C17 . . . . -0.2(9) ?
    C13 N2 C18 C17 . . . . 179.1(6) ?
    C16 C17 C18 N2 . . . . 0.2(10) ?
    C30 S1 O1 Pb2 . . . . 126.1(4) ?
    C31 S1 O1 Pb2 . . . . -129.5(5) ?
    I5 Pb2 O1 S1 . . . . 150.1(3) ?
    I4 Pb2 O1 S1 . . . . 55.2(3) ?
    I2 Pb2 O1 S1 2_556 . . . -2.7(15) ?
    I1 Pb2 O1 S1 2_556 . . . -119.9(3) ?
    I3 Pb2 O1 S1 . . . . -41.3(3) ?
    I7 Pb1 I2 Pb2 . . . 2_556 86.695(15) ?
    I6 Pb1 I2 Pb2 . . . 2_556 -179.716(13) ?
    I3 Pb1 I2 Pb2 . . . 2_556 -62.87(9) ?
    I1 Pb1 I2 Pb2 . . . 2_556 -6.140(11) ?
    I7 Pb1 I1 Pb2 . . . 2_556 -88.621(15) ?
    I6 Pb1 I1 Pb2 . . . 2_556 46.99(9) ?
    I3 Pb1 I1 Pb2 . . . 2_556 179.495(10) ?
    I2 Pb1 I1 Pb2 . . . 2_556 6.097(11) ?
loop_
    _geom_hbond_atom_site_label_D
    _geom_hbond_atom_site_label_H
    _geom_hbond_atom_site_label_A
    _geom_hbond_site_symmetry_A
    _geom_hbond_distance_DH
    _geom_hbond_distance_HA
    _geom_hbond_distance_DA
    _geom_hbond_angle_DHA
    C8 H8 I2 1_664 0.93 2.94 3.668(8) 136
    C18 H18 O1 2_666 0.93 2.30 3.093(9) 142
    C21 H21 I7 2_566 0.93 2.95 3.780(7) 150
    C22 H22 I2 2_666 0.93 2.86 3.776(8) 168
    C23 H23 I1 1_665 0.93 2.85 3.753(7) 165
    C24 H24B I5 1_565 0.97 2.99 3.940(10) 166
    C30 H30C O2 2_666 0.96 2.57 3.517(10) 169
