# Supplementary material for: Crystal structure of the lead-containing organic–inorganic hybrid: (C18H26N2)3[Pb4I14(DMSO)2]·2DMSO
Source: Acta Crystallogr E Crystallogr Commun. 2018 Nov 27;74(Pt 12):1878–80. doi: 10.1107/S2056989018016584 (PMC6281093; doi:10.1107/S2056989018016584)
Supplement: Supplementary file 2 [file e-74-01878-Isup2.hkl]

# 
# h,k,l, Fc-squared, Fo-squared, sigma(Fo-squared) and status flag 
# 
data_I
_shelx_title ' ZD01Pb_0m in P-1' 
_shelx_refln_list_code          4 
_shelx_F_calc_maximum      896.49 
_exptl_crystal_F_000      1680.00 
_reflns_d_resolution_high  0.8409 
 
loop_ 
 _symmetry_equiv_pos_as_xyz 
 'x, y, z' 
 '-x, -y, -z' 
 
_cell_length_a    11.5011 
_cell_length_b    14.2262 
_cell_length_c    16.2969 
_cell_angle_alpha  80.305 
_cell_angle_beta   78.449 
_cell_angle_gamma  81.753 
 
_shelx_F_squared_multiplier     1.000 
 
loop_ 
 _refln_index_h 
 _refln_index_k 
 _refln_index_l 
 _refln_F_squared_calc 
 _refln_F_squared_meas 
 _refln_F_squared_sigma 
 _refln_observed_status 
   1   0   0   251777.23   177559.86   7953.01 o 
   2   0   0    55629.32    56565.50   1814.32 o 
   3   0   0     4168.12     4640.43    177.25 o 
   4   0   0     3345.93     3446.52    118.99 o 
   5   0   0     2279.34     2537.75     93.18 o 
   6   0   0      594.53      785.84     43.64 o 
   7   0   0     5758.75     6192.48    284.62 o 
   8   0   0      126.85      230.86     49.32 o 
   9   0   0     1875.10     1976.53     99.80 o 
  10   0   0     1058.04     1008.21     73.70 o 
  11   0   0      119.65      144.82     51.22 o 
  12   0   0      191.52      216.51     64.63 o 
  13   0   0      217.27      245.71     74.45 o 
 -13   1   0     3809.58     4153.79    252.41 o 
 -12   1   0     4140.33     4135.42    242.85 o 
 -11   1   0    17738.32    17877.35    859.36 o 
 -10   1   0    15550.76    16264.25    623.45 o 
  -9   1   0      416.51      506.90     72.34 o 
  -8   1   0    62539.68    67616.69   2242.08 o 
  -7   1   0    46472.91    47695.14   1541.31 o 
  -6   1   0    10850.55    11129.15    370.54 o 
  -5   1   0    30146.78    32705.87   1058.68 o 
  -4   1   0    19263.51    19966.08    647.16 o 
  -3   1   0     1522.54     1530.79     63.30 o 
  -2   1   0     1651.44     1852.17     83.61 o 
  -1   1   0    38384.75    42009.81   1346.21 o 
   1   1   0     9820.76    10093.70    465.13 o 
   2   1   0      178.49      313.27     29.37 o 
   3   1   0     5478.76     5861.87    194.63 o 
   4   1   0      755.66      862.57     46.83 o 
   5   1   0     9132.59     9402.29    358.02 o 
   6   1   0    12930.31    13111.93    498.23 o 
   7   1   0     1365.27     1442.51     78.49 o 
   8   1   0     9180.08     9680.93    377.23 o 
   9   1   0     2343.78     2294.22    115.44 o 
  10   1   0    34120.37    35262.36   1320.06 o 
  11   1   0    20011.77    20707.88    789.04 o 
  12   1   0     6178.42     6228.75    334.80 o 
  13   1   0     2271.63     2292.57    166.28 o 
 -13   2   0      987.55     1025.96    114.67 o 
 -12   2   0      106.92      118.90     61.15 o 
 -11   2   0      161.75      208.69     59.14 o 
 -10   2   0     5633.31     5530.55    292.72 o 
  -9   2   0     1144.81     1190.23     87.71 o 
  -8   2   0     2751.31     2895.22    115.80 o 
  -7   2   0       25.25       66.45     22.08 o 
  -6   2   0      417.62      415.67     34.76 o 
  -5   2   0      110.13      230.64     29.64 o 
  -4   2   0      219.11      296.39     24.57 o 
  -3   2   0      499.20      526.93     25.81 o 
  -2   2   0     2776.09     2933.34     99.23 o 
  -1   2   0    15699.27    17388.14    561.95 o 
   0   2   0    60147.98    59366.83   2668.57 o 
   1   2   0    29673.17    30651.18    985.96 o 
   2   2   0     3503.10     3515.46    168.71 o 
   3   2   0     5916.63     6271.35    241.24 o 
   4   2   0    13820.21    13547.45    510.26 o 
   5   2   0    13836.03    13748.49    521.01 o 
   6   2   0    21480.03    22179.14    833.13 o 
   7   2   0      670.18      740.93     52.87 o 
   8   2   0     1108.88     1115.97     70.42 o 
   9   2   0    24247.88    24617.01    929.89 o 
  10   2   0    60050.54    61974.15   2302.44 o 
  11   2   0    47852.39    49436.07   1849.31 o 
  12   2   0    24119.58    24890.40    948.39 o 
  13   2   0     5452.91     5651.33    319.42 o 
 -12   3   0       46.20       76.65     62.28 o 
 -11   3   0      175.52      201.94     62.28 o 
 -10   3   0      158.97      162.72     53.10 o 
  -9   3   0       52.32      105.01     30.88 o 
  -8   3   0     3992.74     4307.76    159.75 o 
  -7   3   0     1974.91     1876.78     88.80 o 
  -6   3   0     8420.80     8792.81    296.15 o 
  -5   3   0   102629.56   105455.41   3384.07 o 
  -4   3   0   293798.84   315201.16  10091.24 o 
  -3   3   0   110303.14   116847.23   3749.83 o 
  -2   3   0    21461.21    21951.66    710.15 o 
  -1   3   0    39310.00    39897.44   1280.42 o 
   0   3   0     8771.17     9414.03    430.77 o 
   1   3   0     2145.50     2582.49     89.94 o 
   2   3   0    42298.62    44811.50   1690.35 o 
   3   3   0     4349.29     3072.10    203.23 o 
   4   3   0     1346.24     1390.93    140.46 o 
   5   3   0    23936.17    23718.94    890.74 o 
   6   3   0    16092.76    15671.85    595.20 o 
   7   3   0     5354.26     5329.26    219.79 o 
   8   3   0     3085.01     2956.72    118.78 o 
   9   3   0      936.17      960.68     71.65 o 
  10   3   0      270.97      330.39     50.06 o 
  11   3   0      130.87      143.61     48.64 o 
  12   3   0     1402.71     1497.34    104.96 o 
  13   3   0        0.96       51.34     64.97 o 
 -12   4   0    14798.56    14919.56    733.96 o 
 -11   4   0    16709.73    17120.27    828.36 o 
 -10   4   0    20738.00    20773.54    990.58 o 
  -9   4   0    19160.58    18981.29    747.81 o 
  -8   4   0     4908.15     4843.12    178.63 o 
  -7   4   0     9804.12     9779.61    331.81 o 
  -6   4   0    16364.94    16348.46    538.30 o 
  -5   4   0    35633.20    36326.08   1175.88 o 
  -4   4   0   136203.59   140506.95   4508.80 o 
  -3   4   0    77032.83    76478.27   2461.11 o 
  -2   4   0    17318.18    17328.93    564.77 o 
  -1   4   0     7480.45     8271.03    312.91 o 
   0   4   0     6659.67     5621.58    811.84 o 
   2   4   0     2391.96     2372.44     87.80 o 
   3   4   0      243.22      177.03     17.94 o 
   4   4   0      358.91      408.83     61.62 o 
   5   4   0     2828.84     2592.34    188.63 o 
   6   4   0    25058.72    23989.12    959.09 o 
   7   4   0     1582.17     1519.62     85.37 o 
   8   4   0     2884.28     2798.65    132.58 o 
   9   4   0    10013.93     9880.44    393.09 o 
  10   4   0    10823.54    10814.63    433.71 o 
  11   4   0       74.75      224.19     80.87 o 
  12   4   0      519.82      654.96    131.44 o 
  13   4   0      835.20     1017.07     93.21 o 
 -12   5   0     3341.40     3261.66    212.00 o 
 -11   5   0     5468.18     5538.13    302.17 o 
 -10   5   0     7203.59     7296.64    378.88 o 
  -9   5   0    13005.20    12908.96    519.80 o 
  -8   5   0     1232.88     1179.05     80.89 o 
  -7   5   0      505.57      464.31     36.40 o 
  -6   5   0      268.75      276.23     27.55 o 
  -5   5   0     1502.43     1451.34     63.20 o 
  -4   5   0     2158.19     2114.55     82.58 o 
  -3   5   0     8343.11     8144.08    273.08 o 
  -2   5   0      102.44      226.82     42.85 o 
  -1   5   0    19692.64    20028.71    748.32 o 
   0   5   0      258.13      348.67     51.60 o 
   1   5   0    62320.66    58822.26   2045.64 o 
   2   5   0    76529.79    74469.14   2400.18 o 
   3   5   0     6745.24     7531.38    254.17 o 
   4   5   0     8488.72     8441.96    284.73 o 
   5   5   0    35222.32    35483.11   1646.15 o 
   6   5   0    84004.22    79234.99   3655.51 o 
   7   5   0   114820.88   104287.96   4976.85 o 
   8   5   0    62515.32    59627.83   2222.54 o 
   9   5   0    31615.61    30072.23   1138.06 o 
  10   5   0      845.61      909.39     75.15 o 
  11   5   0     5791.00     5846.91    258.03 o 
  12   5   0     6941.33     6989.41    304.10 o 
  13   5   0     2170.75     2382.56    146.12 o 
 -11   6   0     1643.43     1489.05    130.85 o 
 -10   6   0     5169.68     5279.02    245.12 o 
  -9   6   0    25419.42    24695.42    965.18 o 
  -8   6   0    44139.13    42516.68   1630.41 o 
  -7   6   0     5859.43     5758.98    248.17 o 
  -6   6   0     1012.24      958.53     53.62 o 
  -5   6   0     5321.07     5429.39    191.11 o 
  -4   6   0    42058.00    39730.98   1288.55 o 
  -3   6   0       18.05       25.07     28.30 o 
  -2   6   0     5859.69     5742.64    233.83 o 
  -1   6   0    27792.10    27426.08   1066.57 o 
   0   6   0    80012.27    76964.58   3096.98 o 
   1   6   0   238965.41   223628.77   8260.39 o 
   2   6   0   103617.06    98481.70   3172.55 o 
   3   6   0      624.99      699.61     41.36 o 
   4   6   0    23388.59    22510.31    735.92 o 
   5   6   0     8780.02     7999.64    317.15 o 
   6   6   0     2824.59     2559.07    183.52 o 
   7   6   0    28820.95    25393.92   1739.43 o 
   8   6   0    36357.47    32804.52   1700.62 o 
   9   6   0     3305.96     2953.14    148.44 o 
  10   6   0      234.57      223.00     48.70 o 
  11   6   0      552.35      537.97     68.39 o 
  12   6   0      590.31      579.67     76.01 o 
 -11   7   0      623.26      659.43    151.35 o 
 -10   7   0     1327.59     1451.09    145.36 o 
  -9   7   0    15627.18    15146.04    611.01 o 
  -8   7   0    15211.72    14702.95    590.21 o 
  -7   7   0      800.27      741.92     74.22 o 
  -6   7   0      833.53      681.45     47.48 o 
  -5   7   0     6710.36     6351.25    223.22 o 
  -4   7   0     7260.26     7426.73    256.02 o 
  -3   7   0     4719.43     4595.71    211.64 o 
  -2   7   0       42.47      101.98     67.56 o 
  -1   7   0     2298.93     2203.71    107.75 o 
   0   7   0    21091.89    21378.12    700.34 o 
   1   7   0     8403.70     8558.18    332.66 o 
   2   7   0      134.31      397.53     71.91 o 
   3   7   0     6034.06     6279.81    244.34 o 
   4   7   0      937.52      942.69     52.96 o 
   5   7   0     2734.13     2790.06    128.92 o 
   6   7   0    10194.55     9347.75    370.35 o 
   7   7   0      847.63      778.49     64.31 o 
   8   7   0     2953.81     2562.22    199.23 o 
   9   7   0    10812.47     9872.76    401.43 o 
  10   7   0     1063.62     1037.31     86.66 o 
  11   7   0     8354.39     8155.89    351.01 o 
  12   7   0    18950.55    18336.40    625.78 o 
 -10   8   0      699.67      603.33    110.39 o 
  -9   8   0       23.64        0.00     73.86 o 
  -8   8   0        0.83       56.38    145.92 o 
  -7   8   0       12.36       94.80     68.78 o 
  -6   8   0     1231.13     1122.39    118.94 o 
  -5   8   0      480.15      398.16     42.93 o 
  -4   8   0      527.25      606.41     56.17 o 
  -3   8   0     4400.61     4314.68    263.26 o 
  -2   8   0    11552.95    11387.67    498.07 o 
  -1   8   0      610.34      766.41     68.66 o 
   0   8   0     5402.42     5256.92    165.82 o 
   1   8   0    99448.03    92515.45   3429.38 o 
   2   8   0   106263.24    95659.80   3101.55 o 
   3   8   0    43866.20    39131.77   1275.86 o 
   4   8   0    14721.32    13901.73    481.28 o 
   5   8   0    23625.26    22723.10    857.61 o 
   6   8   0     4663.74     4693.75    203.04 o 
   7   8   0     1335.53     1362.76    118.43 o 
   8   8   0     4935.25     4599.63    207.22 o 
   9   8   0     5141.89     4575.36    210.25 o 
  10   8   0     5724.35     5631.21    254.05 o 
  11   8   0     7076.53     6413.52    289.49 o 
  12   8   0     3869.16     3788.58    198.86 o 
 -10   9   0      419.06      440.44    105.18 o 
  -9   9   0     2405.68     2485.33    202.21 o 
  -8   9   0     4483.45     4368.92    274.70 o 
  -7   9   0      616.13      557.59    100.80 o 
  -6   9   0     1246.89     1022.86    114.68 o 
  -5   9   0     3393.66     3168.48    151.15 o 
  -4   9   0    27281.13    25566.56   1206.79 o 
  -3   9   0   130571.69   136721.11   6137.66 o 
  -2   9   0   100719.18   102324.32   3916.52 o 
  -1   9   0    11680.13    12674.47    495.45 o 
   0   9   0     1032.76     1002.30     72.19 o 
   1   9   0     3200.24     3130.57    177.71 o 
   2   9   0      396.45      355.83     33.73 o 
   3   9   0     4600.09     4250.72    164.84 o 
   4   9   0    31091.96    28942.19   1011.78 o 
   5   9   0    12862.83    12431.96    486.23 o 
   6   9   0     3780.19     3639.18    167.49 o 
   7   9   0      564.63      630.72     62.75 o 
   8   9   0       23.34       60.99     39.92 o 
   9   9   0     3649.58     3549.53    176.83 o 
  10   9   0      162.45      145.54     53.22 o 
  11   9   0     1256.75     1279.34    110.16 o 
  12   9   0     1280.74     1090.47    105.85 o 
  -9  10   0       61.22      136.47     90.77 o 
  -8  10   0      764.63      730.13    118.49 o 
  -7  10   0     2739.73     2363.40    191.08 o 
  -6  10   0     3608.69     3147.52    221.84 o 
  -5  10   0      258.41      239.98     76.15 o 
  -4  10   0    23159.82    21563.33   1316.91 o 
  -3  10   0    60582.15    60936.12   2823.24 o 
  -2  10   0    36329.91    37819.31   1422.08 o 
  -1  10   0     9822.85    10805.54    431.25 o 
   0  10   0     2559.11     2704.77    139.00 o 
   1  10   0    23057.85    20904.92    804.10 o 
   2  10   0    13008.65    10907.20    763.98 o 
   3  10   0     2669.62     2254.84    122.64 o 
   4  10   0      611.13      544.39     59.35 o 
   5  10   0     2458.13     2427.28    126.01 o 
   6  10   0      550.04      486.26     55.51 o 
   7  10   0    11720.42    12010.13    876.29 o 
   8  10   0    19256.38    19473.04   1277.29 o 
   9  10   0    10553.50    11086.60    900.98 o 
  10  10   0     6588.96     6978.31    564.38 o 
  11  10   0     4171.66     4263.87    216.28 o 
  -9  11   0     2596.47     2416.59    209.87 o 
  -8  11   0       23.73      135.45     89.59 o 
  -7  11   0     2764.06     2408.71    194.90 o 
  -6  11   0     9580.88     8042.97    446.14 o 
  -5  11   0     2070.47     1804.30    158.64 o 
  -4  11   0     5518.46     4834.83    290.75 o 
  -3  11   0    31292.01    30920.58   1172.51 o 
  -2  11   0    33355.30    35212.25   1331.86 o 
  -1  11   0     6807.39     6700.85    287.16 o 
   0  11   0     1051.34     1262.42    175.23 o 
   1  11   0      888.28      763.68     72.21 o 
   2  11   0     2768.90     2457.94    137.10 o 
   3  11   0     5377.84     4193.99    320.32 o 
   4  11   0      449.72      538.71     80.52 o 
   5  11   0     1821.85     1932.96    202.76 o 
   6  11   0     1738.04     1689.21    133.65 o 
   7  11   0    21324.41    21311.04   1993.17 o 
   8  11   0    40216.64    42543.74   4675.10 o 
   9  11   0    33307.12    37450.89   4935.95 o 
  10  11   0     3738.72     4062.04    369.74 o 
  11  11   0      492.14      496.67     81.44 o 
  -8  12   0    10249.57     8931.84    509.23 o 
  -7  12   0    24720.23    21345.44   1694.53 o 
  -6  12   0    10392.67     8650.42    668.90 o 
  -5  12   0      700.07      510.36    106.82 o 
  -4  12   0     1306.04     1334.28    224.35 o 
  -3  12   0     8619.01     9175.06    380.73 o 
  -2  12   0    14783.67    15831.56    622.33 o 
  -1  12   0     3330.51     3189.62    163.75 o 
   0  12   0     2913.06     3214.09    165.56 o 
   1  12   0      777.49      678.36     76.26 o 
   2  12   0      109.62       59.67     51.94 o 
   3  12   0       66.18       18.02     46.81 o 
   4  12   0     1785.13     1496.21    221.68 o 
   5  12   0      183.99      224.76    118.90 o 
   6  12   0       59.09       84.28     60.79 o 
   7  12   0      769.66      708.48     98.50 o 
   8  12   0     4096.49     4496.02    732.94 o 
   9  12   0     4811.14     5643.27   1027.86 o 
  10  12   0      101.36      119.03     77.72 o 
  -7  13   0    15610.04    13394.76    945.91 o 
  -6  13   0    18041.70    15305.55    793.87 o 
  -5  13   0     7652.17     6771.80    398.07 o 
  -4  13   0     2041.12     1885.79    170.10 o 
  -3  13   0      390.08      354.43     93.58 o 
  -2  13   0     1294.47     1244.98    100.18 o 
  -1  13   0      133.58      221.87     84.14 o 
   0  13   0     1918.26     1871.99    183.80 o 
   1  13   0     1887.63     1822.26    168.19 o 
   2  13   0       69.04       59.35     55.07 o 
   3  13   0    13577.54    11650.20    556.02 o 
   4  13   0    10533.92     8378.04    975.15 o 
   5  13   0     3862.67     3627.24    489.53 o 
   6  13   0     8166.15     7926.24   1047.62 o 
   7  13   0    10959.05    10781.27   1289.22 o 
   8  13   0    12689.05    13630.74   2102.32 o 
   9  13   0     5210.87     5561.48   1090.12 o 
  -5  14   0       53.68      112.54     96.95 o 
  -4  14   0      209.13       96.82     87.65 o 
  -3  14   0     1824.50     1753.42    356.83 o 
  -2  14   0      213.80      179.53     87.65 o 
  -1  14   0     4273.08     4048.49    255.52 o 
   0  14   0     3914.76     4008.98    371.20 o 
   1  14   0     1614.31     1579.83    201.61 o 
   2  14   0     8895.35     7730.62    497.28 o 
   3  14   0    23361.96    20665.52    981.47 o 
   4  14   0    25614.45    21343.98   2910.02 o 
   5  14   0    17881.84    16091.07   2842.62 o 
   6  14   0     5642.17     5232.67   1155.20 o 
   7  14   0      912.09     1002.38    251.36 o 
   8  14   0       75.37       81.88    199.97 o 
  -4  15   0       42.04       84.96     97.28 o 
  -3  15   0     2867.43     2758.81    289.31 o 
  -2  15   0     7415.79     7722.24    855.19 o 
  -1  15   0     5842.19     5710.79    457.23 o 
   0  15   0      163.50      153.82     69.95 o 
   1  15   0     1524.75     1433.58    117.29 o 
   2  15   0     2012.92     1895.74    165.19 o 
   3  15   0      308.74      204.51     80.52 o 
   4  15   0    11551.56    10340.36    528.78 o 
   6  15   0     7936.03     8557.86    606.25 o 
   7  15   0        2.80        0.00    116.20 o 
  -2  16   0     4955.23     5767.93    703.26 o 
  -1  16   0       35.89      111.12     95.31 o 
   0  16   0     1774.63     1689.88    300.06 o 
   1  16   0     7277.52     6638.16    577.25 o 
   2  16   0    10234.40    10461.40   1077.67 o 
   3  16   0    11023.26    10431.16    682.44 o 
   4  16   0     2660.32     2565.48    229.81 o 
   5  16   0      417.50      266.20    159.45 o 
  -4 -16   1       28.96        0.00    129.71 o 
  -3 -16   1      228.56      251.71     97.29 o 
  -2 -16   1     2749.78     3112.18    270.37 o 
  -1 -16   1      925.23      866.22     96.08 o 
   0 -16   1      844.00      871.11    128.00 o 
   1 -16   1     1524.73     1576.81    321.66 o 
  -6 -15   1      815.60      642.08    340.54 o 
  -5 -15   1      725.18      511.28    286.48 o 
  -4 -15   1       18.40       16.08     89.18 o 
  -3 -15   1     2951.99     2930.47    201.35 o 
  -2 -15   1     9957.61     9980.66    811.77 o 
  -1 -15   1     2145.02     1965.51    207.12 o 
   0 -15   1     1801.75     1779.45    140.01 o 
   1 -15   1    17061.20    18125.89   2627.55 o 
   2 -15   1    25076.73    24625.13   2753.81 o 
   3 -15   1    21515.40    20851.30   2355.46 o 
   4 -15   1     4107.51     4221.91    282.94 o 
  -8 -14   1       21.08        0.00     94.58 o 
  -7 -14   1        1.69        4.09    151.33 o 
  -6 -14   1       18.92       20.48     81.07 o 
  -5 -14   1     3938.23     1979.68    254.22 o 
  -4 -14   1     8109.39     7297.29   1120.66 o 
  -3 -14   1    20296.31    20169.34    961.11 o 
  -2 -14   1    16680.31    15869.18   1145.10 o 
  -1 -14   1     9403.52     8727.31    448.97 o 
   0 -14   1     3098.32     3025.46    270.78 o 
   1 -14   1     6111.08     6588.10    814.45 o 
   2 -14   1    17077.57    17395.55   1884.84 o 
   3 -14   1     4632.39     4537.03    595.07 o 
   4 -14   1      833.18      928.25    154.05 o 
   5 -14   1       36.58      103.14     90.77 o 
  -9 -13   1      230.45      326.19     97.29 o 
  -8 -13   1        9.44       87.33     72.31 o 
  -7 -13   1       37.22       24.48     64.63 o 
  -6 -13   1     2437.13     2515.55    340.66 o 
  -5 -13   1     1908.11     1849.15    327.11 o 
  -4 -13   1     2804.95     2600.07    586.76 o 
  -3 -13   1     8738.54     7629.65    326.33 o 
  -2 -13   1     8360.69     8135.65    354.10 o 
  -1 -13   1     1844.09     1821.64    206.34 o 
   0 -13   1      167.06      125.30     73.65 o 
   1 -13   1     3232.14     3135.49    294.76 o 
   2 -13   1     9404.58     9294.52    869.25 o 
   3 -13   1     2252.01     2045.69    362.28 o 
   4 -13   1       46.01       70.76     94.58 o 
   5 -13   1      260.59      201.10     91.48 o 
   6 -13   1       89.48       77.69     91.48 o 
   7 -13   1       45.85        0.00     90.77 o 
 -10 -12   1       13.56        0.00     71.41 o 
  -9 -12   1      470.13      440.76    148.64 o 
  -8 -12   1     1156.39     1449.87    200.02 o 
  -7 -12   1     2365.87     2599.30    397.44 o 
  -6 -12   1    17804.00    18166.40   2789.00 o 
  -5 -12   1    12383.74    11650.27   1604.33 o 
  -4 -12   1      458.14      313.50    118.91 o 
  -3 -12   1    14775.80    12210.38    773.23 o 
  -2 -12   1    44086.07    39362.25   1486.71 o 
  -1 -12   1    41012.82    35771.89   1651.34 o 
   0 -12   1     8166.69     7386.65    382.01 o 
   1 -12   1      235.79      281.65     58.72 o 
   2 -12   1     3728.62     3605.00    203.44 o 
   3 -12   1      861.82      977.38    291.90 o 
   4 -12   1     1471.30     1294.23    154.08 o 
   5 -12   1      194.47      138.21     79.98 o 
   6 -12   1      613.40      534.50    114.47 o 
   7 -12   1    12383.28    10170.68    555.46 o 
   8 -12   1    23437.72    19213.94    978.78 o 
 -10 -11   1     5677.29     5249.33    311.79 o 
  -9 -11   1    23205.68    22202.08   1082.84 o 
  -8 -11   1    30220.39    32476.32   3805.10 o 
  -7 -11   1    13485.26    14360.45   1539.57 o 
  -6 -11   1      735.78      909.65    218.92 o 
  -5 -11   1      433.33      498.72     81.08 o 
  -4 -11   1     1143.14     1198.74    175.70 o 
  -3 -11   1    23290.37    19542.96   1393.31 o 
  -2 -11   1    47812.14    39941.87   1508.36 o 
  -1 -11   1    15497.76    14684.45   1005.18 o 
   0 -11   1       92.10      100.90     47.57 o 
   1 -11   1        2.85       26.99     41.93 o 
   2 -11   1      189.26      145.68     49.15 o 
   3 -11   1     1867.85     1999.57    128.47 o 
   4 -11   1     7487.92     6744.88    379.01 o 
   5 -11   1     2063.59     1653.66    152.79 o 
   6 -11   1     1185.63      889.17    120.37 o 
   7 -11   1     2884.32     2598.82    206.38 o 
   8 -11   1     1406.50     1054.34    143.26 o 
   9 -11   1      395.58      354.30    110.64 o 
 -11 -10   1      944.31      862.55     96.58 o 
 -10 -10   1     4563.18     4697.79    244.08 o 
  -9 -10   1     5803.13     5936.59    408.25 o 
  -8 -10   1     7726.21     7846.13    565.62 o 
  -7 -10   1    16127.07    16384.95   1082.00 o 
  -6 -10   1    25773.38    25481.18   1341.86 o 
  -5 -10   1     6842.85     6880.81    395.44 o 
  -4 -10   1     1549.44     1512.52     79.91 o 
  -3 -10   1    11461.48    10013.87    586.44 o 
  -2 -10   1    11463.37     9198.77    661.52 o 
  -1 -10   1      529.14      601.81    118.91 o 
   0 -10   1     1600.98     1500.68     96.80 o 
   1 -10   1     1972.33     1993.75    115.38 o 
   2 -10   1     4779.10     4960.49    185.72 o 
   3 -10   1      453.95      527.30     61.56 o 
   4 -10   1     1697.37     1403.17    135.68 o 
   5 -10   1     5216.56     4571.07    277.40 o 
   6 -10   1     5149.19     4632.67    285.03 o 
   7 -10   1      222.03      285.25     85.93 o 
   8 -10   1    18083.82    15909.31    807.40 o 
   9 -10   1    22287.07    20025.48   1003.47 o 
 -11  -9   1     2910.20     2776.26    164.94 o 
 -10  -9   1     7677.56     7582.47    331.17 o 
  -9  -9   1     1478.41     1487.75    104.86 o 
  -8  -9   1      122.64      102.41     44.92 o 
  -7  -9   1      367.21      407.80     53.68 o 
  -6  -9   1      269.97      344.18     77.30 o 
  -5  -9   1     5706.56     5739.66    246.64 o 
  -4  -9   1    15709.45    15459.37    518.12 o 
  -3  -9   1    13605.51    11866.07    404.01 o 
  -2  -9   1     2697.25     2498.48    120.23 o 
  -1  -9   1     1897.10     1916.52     89.21 o 
   0  -9   1    10021.27    10137.46    411.15 o 
   1  -9   1    16347.71    16458.26    840.86 o 
   2  -9   1    40691.85    40903.18   2673.67 o 
   3  -9   1    79688.56    70485.69   6003.57 o 
   4  -9   1    78964.27    77557.99   6024.29 o 
   5  -9   1    11824.39    10719.49    551.99 o 
   6  -9   1      586.46      529.82    181.08 o 
   7  -9   1     1939.49     1823.33    154.52 o 
   8  -9   1     4527.89     3921.03    255.53 o 
   9  -9   1     1454.26     1332.49    147.77 o 
  10  -9   1      543.49      630.52    119.46 o 
 -12  -8   1    12679.12    12490.47    518.02 o 
 -11  -8   1    11109.94    10775.83    450.27 o 
 -10  -8   1      420.16      380.97     60.72 o 
  -9  -8   1      281.30      341.38     95.75 o 
  -8  -8   1      226.49      218.57     45.50 o 
  -7  -8   1     7755.87     7740.38    319.92 o 
  -6  -8   1    27569.79    26952.13   1017.06 o 
  -5  -8   1    15801.50    15048.84    723.79 o 
  -4  -8   1      150.05      235.54     36.01 o 
  -3  -8   1      868.68      881.29     53.81 o 
  -2  -8   1     2103.46     1784.76     81.26 o 
  -1  -8   1    28573.58    24299.70    925.58 o 
   0  -8   1    20003.93    21474.03    872.86 o 
   1  -8   1      399.64      435.00     37.41 o 
   2  -8   1      795.68      779.29     60.08 o 
   3  -8   1    29991.87    31999.06   1443.11 o 
   4  -8   1    44006.25    43848.52   2141.51 o 
   5  -8   1    11130.90    11269.81    456.56 o 
   6  -8   1     4246.40     3671.94    227.61 o 
   7  -8   1     2906.95     2615.26    254.19 o 
   8  -8   1     2497.59     2282.11    202.78 o 
   9  -8   1      104.21      140.40     99.99 o 
  10  -8   1      574.41      487.52    101.30 o 
 -12  -7   1    22948.73    23064.88    780.87 o 
 -11  -7   1    25597.16    24461.32    947.02 o 
 -10  -7   1    11516.53    10790.96    443.12 o 
  -9  -7   1      230.34      296.09     52.86 o 
  -8  -7   1      342.97      305.80     47.39 o 
  -7  -7   1    14450.95    12979.54    561.36 o 
  -6  -7   1    33356.94    31849.28   1198.72 o 
  -5  -7   1      614.73      762.66     59.13 o 
  -4  -7   1     7193.79     6975.09    242.40 o 
  -3  -7   1      123.21      200.45     26.75 o 
  -2  -7   1       27.86       57.87     18.69 o 
  -1  -7   1     4396.78     4262.11    178.93 o 
   0  -7   1     9696.68    10130.10    343.85 o 
   1  -7   1     4995.51     4501.06    258.85 o 
   2  -7   1    13487.80    14979.03    570.50 o 
   3  -7   1     6423.25     6471.93    276.77 o 
   4  -7   1     4830.72     4831.02    174.40 o 
   5  -7   1    20668.32    20295.19    670.14 o 
   6  -7   1    29481.68    28647.69   1104.91 o 
   7  -7   1    22977.93    21934.74    857.57 o 
   8  -7   1     4978.16     4525.10    231.74 o 
   9  -7   1     8490.02     7859.25    337.80 o 
  10  -7   1    14621.33    13544.69    693.01 o 
  11  -7   1     2393.09     2579.17    270.35 o 
 -12  -6   1      480.81      436.94     70.14 o 
 -11  -6   1     2062.08     2222.06    131.39 o 
 -10  -6   1     1371.94     1358.35     98.32 o 
  -9  -6   1      272.61      202.47     43.40 o 
  -8  -6   1      944.67      900.10     72.87 o 
  -7  -6   1      245.29      181.37     37.92 o 
  -6  -6   1     2681.53     2535.61    164.77 o 
  -5  -6   1    19111.69    16811.30    556.73 o 
  -4  -6   1     6587.01     6114.07    211.98 o 
  -3  -6   1    11865.05    11101.95    433.75 o 
  -2  -6   1   112303.55   101721.48   3266.42 o 
  -1  -6   1   255543.20   230990.00   8547.87 o 
   0  -6   1   194885.78   182637.03   6764.68 o 
   1  -6   1     5572.49     5531.76    228.36 o 
   2  -6   1    33183.64    34006.64   1593.02 o 
   3  -6   1      361.54      402.29     30.27 o 
   4  -6   1     5857.46     5485.52    219.38 o 
   5  -6   1    13654.75    13464.51    447.85 o 
   6  -6   1     3316.64     3278.83    125.84 o 
   7  -6   1    19603.59    18070.54    708.61 o 
   8  -6   1      152.99       41.72     57.99 o 
   9  -6   1    13493.01    12735.50    517.93 o 
  10  -6   1    10639.59    10473.42    437.88 o 
  11  -6   1     1048.05     1001.10    103.82 o 
 -12  -5   1     4392.47     4444.87    216.25 o 
 -11  -5   1     2623.86     2528.05    141.95 o 
 -10  -5   1       54.33      107.90     44.40 o 
  -9  -5   1     4260.58     4302.00    195.43 o 
  -8  -5   1    10710.74    10135.12    405.73 o 
  -7  -5   1      186.69      206.67     36.40 o 
  -6  -5   1     5635.94     5128.89    355.81 o 
  -5  -5   1      247.00      345.01     39.01 o 
  -4  -5   1     1311.28     1261.37     55.86 o 
  -3  -5   1     4057.00     3955.87    142.12 o 
  -2  -5   1    39443.60    37380.14   1208.53 o 
  -1  -5   1   255451.33   232962.13   8602.31 o 
   0  -5   1   197011.08   183082.41   5861.39 o 
   1  -5   1    12107.58    12615.10    478.44 o 
   2  -5   1     2789.29     2864.84    132.79 o 
   3  -5   1    18584.61    18220.04    596.24 o 
   4  -5   1     8761.56     8416.54    283.03 o 
   5  -5   1      956.50      816.07     43.24 o 
   6  -5   1     1702.58     1547.48     69.46 o 
   7  -5   1     2792.68     2712.98    132.08 o 
   8  -5   1      762.41      692.64     61.56 o 
   9  -5   1     2701.46     2717.86    144.52 o 
  10  -5   1     7166.09     7064.26    367.39 o 
  11  -5   1      691.54      647.13     85.93 o 
  12  -5   1       71.70        0.64     86.47 o 
 -13  -4   1     1300.83     1270.99    104.69 o 
 -12  -4   1     1511.35     1622.48    112.87 o 
 -11  -4   1     6755.40     7166.82    307.24 o 
 -10  -4   1     8427.02     8500.87    350.14 o 
  -9  -4   1      820.33      796.91     69.38 o 
  -8  -4   1     6694.76     6605.93    272.86 o 
  -7  -4   1      864.51      801.56     61.01 o 
  -6  -4   1    11447.46    11003.96    428.06 o 
  -5  -4   1    60240.24    55686.59   2654.91 o 
  -4  -4   1    55850.93    54829.44   2071.12 o 
  -3  -4   1       86.41      170.46     17.18 o 
  -2  -4   1      111.75      185.36     23.78 o 
  -1  -4   1      504.32      463.32     29.11 o 
   0  -4   1     8747.17     8341.65    759.02 o 
   1  -4   1     2811.91     3024.38    122.46 o 
   2  -4   1      874.47      909.51     41.24 o 
   3  -4   1     1693.09     1813.74     69.53 o 
   4  -4   1     2438.45     2310.53     86.50 o 
   5  -4   1     6472.49     6059.12    208.93 o 
   6  -4   1     2818.98     2821.22    108.00 o 
   7  -4   1      273.10      291.41     29.19 o 
   8  -4   1     4689.16     4686.05    208.48 o 
   9  -4   1    61875.57    61691.77   2351.95 o 
  10  -4   1    57531.12    57739.68   2684.63 o 
  11  -4   1    14305.34    14561.35    711.04 o 
  12  -4   1     5259.52     5210.29    292.64 o 
 -13  -3   1      813.49      878.91     89.43 o 
 -12  -3   1     2559.86     2826.20    151.78 o 
 -11  -3   1       92.34      133.53     62.79 o 
 -10  -3   1        1.25        0.00     36.75 o 
  -9  -3   1     3111.61     3317.61    156.91 o 
  -8  -3   1      426.29      433.74     39.29 o 
  -7  -3   1     6287.18     6376.33    258.38 o 
  -6  -3   1    30540.56    29137.29   1093.06 o 
  -5  -3   1   104513.63   106914.70   3946.69 o 
  -4  -3   1    93770.69    92443.98   4252.44 o 
  -3  -3   1    23784.63    24337.96    921.89 o 
  -2  -3   1      624.58      662.89     42.06 o 
  -1  -3   1     3256.54     3246.82    134.47 o 
   0  -3   1     2195.03     2380.34    122.35 o 
   1  -3   1    20114.46    21754.16    806.42 o 
   2  -3   1      306.51      420.52     27.97 o 
   3  -3   1    15853.14    15773.59    515.11 o 
   4  -3   1     1604.04     1894.53    173.73 o 
   5  -3   1    39306.84    39357.51   1272.59 o 
   6  -3   1    28468.88    29118.18    947.69 o 
   7  -3   1      479.85      518.37     38.00 o 
   8  -3   1     2108.63     2076.64     89.87 o 
   9  -3   1    11668.35    11285.87    458.37 o 
  10  -3   1    15698.69    15891.78    765.18 o 
  11  -3   1    10982.21    10624.35    530.53 o 
  12  -3   1     6939.04     6793.22    363.56 o 
 -13  -2   1     1433.49     1539.07    139.49 o 
 -12  -2   1     8231.64     8258.08    344.73 o 
 -11  -2   1     9153.40     9277.87    379.20 o 
 -10  -2   1     2904.81     3093.71    150.63 o 
  -9  -2   1      199.34      266.34     43.08 o 
  -8  -2   1     4681.23     4853.99    205.12 o 
  -7  -2   1     1562.95     1803.98    134.61 o 
  -6  -2   1    22058.85    25082.83   1079.04 o 
  -5  -2   1   308820.34   319634.47  10270.78 o 
  -4  -2   1   262354.31   268872.94   8647.60 o 
  -3  -2   1    45711.06    46951.76   1770.76 o 
  -2  -2   1      695.51      794.13     49.90 o 
  -1  -2   1    16758.80    13305.15   1722.85 o 
   0  -2   1    16188.72    16599.28    752.99 o 
   1  -2   1     6474.22     6377.21    210.45 o 
   2  -2   1     7511.78     7701.56    288.44 o 
   3  -2   1      481.02      540.96     30.44 o 
   4  -2   1    10671.44    10537.97    347.19 o 
   5  -2   1    32332.01    32822.63   1062.96 o 
   6  -2   1     6492.06     6780.57    231.55 o 
   7  -2   1     1171.13     1279.47     61.77 o 
   8  -2   1      153.91      166.92     28.46 o 
   9  -2   1     4271.13     4113.66    174.23 o 
  10  -2   1      376.59      388.27     62.97 o 
  11  -2   1       28.18        0.00     67.56 o 
  12  -2   1      354.30      351.61     72.31 o 
  13  -2   1     7268.41     7603.38    405.60 o 
 -13  -1   1     4994.80     5354.93    304.09 o 
 -12  -1   1    17734.32    18347.38    710.20 o 
 -11  -1   1    11639.54    12000.75    474.10 o 
 -10  -1   1    10928.74    11697.59    461.60 o 
  -9  -1   1    15746.41    16451.13    629.30 o 
  -8  -1   1     3539.07     3730.79    161.30 o 
  -7  -1   1     1044.82     1062.97     62.27 o 
  -6  -1   1     6388.10     6427.40    219.32 o 
  -5  -1   1    48428.15    49406.32   1590.78 o 
  -4  -1   1    15878.86    16019.67    521.68 o 
  -3  -1   1     5249.38     5557.42    184.41 o 
  -2  -1   1     3008.18     3832.23    146.02 o 
   0  -1   1       60.02       91.66     17.78 o 
   1  -1   1     9227.00     9509.14    362.73 o 
   2  -1   1     2505.13     2658.43     91.04 o 
   3  -1   1    23434.62    24520.94    792.46 o 
   4  -1   1     1496.78     1537.96     59.62 o 
   5  -1   1   146126.02   153504.66   4934.16 o 
   6  -1   1   161721.69   173041.97   5562.52 o 
   7  -1   1    60331.41    63630.03   2053.62 o 
   8  -1   1    20929.95    21183.16    703.21 o 
   9  -1   1     1686.05     1656.99    111.46 o 
  10  -1   1     2247.22     2235.71    143.35 o 
  11  -1   1    22511.58    22111.82   1054.23 o 
  12  -1   1      446.60      546.74     79.99 o 
  13  -1   1     1101.66     1073.09    118.49 o 
 -13   0   1     1101.13     1225.22    186.50 o 
 -12   0   1      717.76      635.26     85.93 o 
 -11   0   1     1415.80     1450.30     96.44 o 
 -10   0   1     3665.19     3714.47    168.41 o 
  -9   0   1      670.52      694.65     63.08 o 
  -8   0   1     2364.71     2462.14    158.39 o 
  -7   0   1      261.95      365.66     37.21 o 
  -6   0   1     2375.39     2409.20     91.90 o 
  -5   0   1    25852.02    26925.21    872.53 o 
  -4   0   1    40733.23    40617.24   1309.55 o 
  -3   0   1       79.23      127.47     21.84 o 
  -2   0   1    11738.68    13001.77    482.71 o 
  -1   0   1    11794.59    13425.10    666.29 o 
   1   0   1    59329.37    59151.94   2229.09 o 
   2   0   1    27406.51    26997.24   1071.66 o 
   3   0   1   181424.75   194966.42   6264.38 o 
   4   0   1     4186.90     4939.57    167.51 o 
   5   0   1    68330.64    71268.59   2296.97 o 
   6   0   1   130400.10   138719.34   4457.02 o 
   7   0   1    66308.95    68275.54   2204.14 o 
   8   0   1    37082.60    37549.40   1396.98 o 
   9   0   1     3023.16     3161.30    142.45 o 
  10   0   1      130.05      157.87     38.40 o 
  11   0   1     1456.29     1389.50    114.68 o 
  12   0   1       99.87      136.13     70.26 o 
  13   0   1     1027.60      962.42    108.89 o 
 -13   1   1      136.54      133.66     70.01 o 
 -12   1   1     1178.11     1099.88    112.72 o 
 -11   1   1     1146.32     1153.07     83.81 o 
 -10   1   1    13022.85    13334.75    515.72 o 
  -9   1   1    51690.86    53893.48   2002.38 o 
  -8   1   1    36790.59    38533.89   1252.58 o 
  -7   1   1    10001.44    10180.23    342.44 o 
  -6   1   1    21682.52    22921.04    746.90 o 
  -5   1   1    77391.61    79566.77   2558.15 o 
  -4   1   1    25532.50    26026.35    841.37 o 
  -3   1   1    23669.39    25465.67    821.50 o 
  -2   1   1    26769.38    26936.67    866.19 o 
  -1   1   1     4484.99     5654.06    267.44 o 
   0   1   1    67590.06    53548.77   3537.29 o 
   1   1   1    70880.83    75305.20   2839.92 o 
   2   1   1    29196.35    31982.06   1206.14 o 
   3   1   1     3337.88     3747.82    127.30 o 
   4   1   1      494.51      666.44     29.78 o 
   5   1   1      221.72      434.59     45.10 o 
   6   1   1     2484.02     2578.54     98.59 o 
   7   1   1        6.44       20.22     19.50 o 
   8   1   1      841.43      891.06     60.29 o 
   9   1   1     7073.85     7387.36    297.73 o 
  10   1   1     2087.20     2054.02    110.19 o 
  11   1   1    12906.40    13737.43    535.57 o 
  12   1   1     5256.48     5401.74    296.48 o 
  13   1   1      332.65      416.56     79.99 o 
 -12   2   1     2713.17     2746.59    183.42 o 
 -11   2   1      873.02      959.24     97.41 o 
 -10   2   1     1542.51     1613.43     94.22 o 
  -9   2   1    24791.88    25515.18    960.66 o 
  -8   2   1    11156.72    11159.76    378.73 o 
  -7   2   1      630.08      626.19     52.28 o 
  -6   2   1      388.88      479.40     32.57 o 
  -4   2   1     2352.51     2500.60     89.74 o 
  -3   2   1      575.57      703.94     31.69 o 
  -2   2   1    16964.59    18349.12    593.12 o 
  -1   2   1     5545.59     5875.80    192.67 o 
   0   2   1    18532.43    20412.00    919.29 o 
   1   2   1    60025.36    60673.83   2024.55 o 
   2   2   1    43410.01    45487.66   1461.25 o 
   3   2   1     1408.14     1373.54    116.19 o 
   4   2   1     4612.37     4639.10    193.97 o 
   5   2   1    49548.62    52097.20   1931.52 o 
   6   2   1      793.66      832.31     41.78 o 
   7   2   1    17496.25    16888.88    638.89 o 
   8   2   1      635.53      773.53     71.47 o 
   9   2   1       75.33      123.38     35.28 o 
  10   2   1     2868.93     3081.46    205.54 o 
  11   2   1    15509.40    16987.56    797.96 o 
  12   2   1     8104.64     7977.06    413.38 o 
  13   2   1     3237.56     3361.84    214.14 o 
 -12   3   1      489.06      504.28     79.99 o 
 -11   3   1     3214.96     3310.57    200.74 o 
 -10   3   1       60.38       41.07     54.05 o 
  -9   3   1      426.04      465.55     47.57 o 
  -8   3   1       59.29       99.15     29.36 o 
  -7   3   1     1491.59     1343.55     65.70 o 
  -6   3   1     3630.99     3648.06    131.44 o 
  -5   3   1     9228.36     9225.16    307.28 o 
  -4   3   1    61836.77    64579.92   2078.47 o 
  -3   3   1   118783.96   124969.90   4012.76 o 
  -2   3   1    19272.23    21316.71    689.06 o 
  -1   3   1   158769.14   167183.38   7023.83 o 
   0   3   1    11669.54    11558.43    526.58 o 
   1   3   1    62087.74    62691.13   2042.04 o 
   2   3   1   134625.67   146938.33   4721.53 o 
   3   3   1   174879.06   177573.73   6575.28 o 
   4   3   1   113645.68   117581.22   5404.89 o 
   5   3   1    63208.61    62319.88   3640.91 o 
   6   3   1     3570.65     3364.90    145.73 o 
   7   3   1    22327.29    22790.08    859.78 o 
   8   3   1    18997.30    18710.16    617.28 o 
   9   3   1     4360.84     4452.07    193.64 o 
  10   3   1     3454.80     3655.15    170.51 o 
  11   3   1      117.47      227.82     48.40 o 
  12   3   1     2609.71     2512.94    136.23 o 
  13   3   1     2527.08     2642.22    179.70 o 
 -12   4   1      316.22      383.07     79.17 o 
 -11   4   1      190.59      212.92    143.23 o 
 -10   4   1      167.41      143.61     53.10 o 
  -9   4   1    26619.88    27043.06    891.08 o 
  -8   4   1    13732.11    13710.68    460.10 o 
  -7   4   1      891.87      824.12     50.77 o 
  -6   4   1     1710.22     1763.81     83.01 o 
  -5   4   1    41242.51    42690.28   1380.24 o 
  -4   4   1   256814.84   268404.63   8610.35 o 
  -3   4   1   337466.84   356785.03  11457.57 o 
  -2   4   1    77124.73    78021.28   2509.11 o 
  -1   4   1     9414.43    10722.75    402.31 o 
   0   4   1    21795.97    22964.21   1040.23 o 
   1   4   1      475.28      857.06     68.14 o 
   2   4   1       57.30      156.88     13.59 o 
   3   4   1    11803.44    10978.43    418.83 o 
   4   4   1      288.97      462.59     34.33 o 
   5   4   1    17799.18    18208.86    850.91 o 
   6   4   1      186.09      148.32     27.19 o 
   7   4   1    16782.83    16090.56    616.82 o 
   8   4   1    14930.27    14449.06    558.77 o 
   9   4   1      573.39      576.56     56.17 o 
  10   4   1     5223.61     5211.02    229.05 o 
  11   4   1     5641.18     5852.79    352.76 o 
  12   4   1     2396.74     2606.43    147.88 o 
  13   4   1     2219.45     2065.57    158.63 o 
 -12   5   1       59.93       99.98     68.79 o 
 -11   5   1     6922.90     6914.06    367.15 o 
 -10   5   1      789.50      743.51     83.83 o 
  -9   5   1       15.71       94.75     44.40 o 
  -8   5   1      518.83      527.09     46.83 o 
  -7   5   1      257.09      271.10     34.33 o 
  -6   5   1      198.98      232.78     27.02 o 
  -5   5   1       27.87       39.68     18.70 o 
  -4   5   1      372.20      347.62     30.44 o 
  -3   5   1    21293.22    21161.78    690.31 o 
  -2   5   1     5550.78     5493.84    188.83 o 
  -1   5   1      767.67      924.61    107.06 o 
   0   5   1      209.99      202.45     34.98 o 
   1   5   1     5027.34     4995.97    169.86 o 
   2   5   1     3513.84     3554.00    144.70 o 
   3   5   1    10955.44    10658.69    354.56 o 
   4   5   1    16200.26    16663.10    547.64 o 
   5   5   1      727.79      660.47     80.50 o 
   6   5   1    39248.64    35936.78   1669.64 o 
   7   5   1   140234.48   125713.84   8648.85 o 
   8   5   1    42195.60    39470.29   1480.97 o 
   9   5   1     4805.69     4873.29    214.42 o 
  10   5   1      719.95      728.76     66.68 o 
  11   5   1      371.35      383.83     57.85 o 
  12   5   1      901.77      927.86     85.88 o 
  13   5   1     8289.49     8538.68    363.54 o 
 -11   6   1       39.28       24.76     58.41 o 
 -10   6   1      792.07      699.16     81.58 o 
  -9   6   1     1587.29     1593.00    106.60 o 
  -8   6   1     6419.44     6574.07    282.65 o 
  -7   6   1    15399.66    15017.03    502.77 o 
  -6   6   1     3700.85     3595.27    134.68 o 
  -5   6   1      398.37      363.15     30.58 o 
  -4   6   1    34858.15    34417.12   1118.61 o 
  -3   6   1    92313.70    90785.37   2922.19 o 
  -2   6   1    29103.80    29409.58   1096.51 o 
  -1   6   1      696.85      860.80     60.87 o 
   0   6   1    10841.44    11080.51    807.45 o 
   1   6   1    17978.78    18161.42    849.90 o 
   2   6   1     1566.83     1601.02     65.78 o 
   3   6   1     1770.66     1723.29     70.43 o 
   4   6   1     1642.58     1570.78     66.72 o 
   5   6   1     8057.37     7748.51    264.22 o 
   6   6   1    34579.13    31097.04   1711.06 o 
   7   6   1    52607.41    49568.80   2299.77 o 
   8   6   1    48752.12    47151.27   2193.61 o 
   9   6   1    11072.30    10091.03    406.70 o 
  10   6   1       33.54      152.86     44.22 o 
  11   6   1     4375.59     4286.43    203.75 o 
  12   6   1      631.77      639.11     77.89 o 
  13   6   1       74.08       64.37     55.65 o 
 -11   7   1      796.79      827.02    162.16 o 
 -10   7   1     1796.25     1954.80    174.74 o 
  -9   7   1    13454.07    13036.30    660.76 o 
  -8   7   1    66004.73    65012.34   2478.46 o 
  -7   7   1   102417.23    99375.84   3208.90 o 
  -6   7   1    24944.23    24097.00    792.89 o 
  -5   7   1     1238.20     1150.45     59.75 o 
  -4   7   1      985.91      944.33     50.16 o 
  -3   7   1      946.88      990.53     52.28 o 
  -2   7   1      506.41      476.89     33.85 o 
  -1   7   1     1194.95     1200.59    108.38 o 
   0   7   1       87.75      131.17     28.96 o 
   1   7   1      733.84      892.12     80.37 o 
   2   7   1     1346.42     1442.56     65.56 o 
   3   7   1     2061.37     2073.26     83.23 o 
   4   7   1      402.43      500.63     49.34 o 
   5   7   1      700.21      822.08     48.07 o 
   6   7   1    13914.09    13507.81    522.20 o 
   7   7   1    17250.39    16190.33    624.82 o 
   8   7   1     4607.78     4101.22    320.22 o 
   9   7   1      249.89      293.84     70.53 o 
  10   7   1     4539.32     4218.77    198.66 o 
  11   7   1     2882.98     2762.10    150.60 o 
  12   7   1      214.75      296.42     52.30 o 
 -10   8   1     3339.40     3580.49    251.61 o 
  -9   8   1       42.88       63.23     91.88 o 
  -8   8   1     5763.01     5624.92    325.19 o 
  -7   8   1    12725.58    12570.81    636.19 o 
  -6   8   1     5923.15     5610.55    238.82 o 
  -5   8   1      953.53      925.62     67.41 o 
  -4   8   1      445.55      422.97     43.64 o 
  -3   8   1     3701.64     3461.00    155.11 o 
  -2   8   1     4053.48     4053.35    233.49 o 
  -1   8   1     8110.40     8226.29    329.14 o 
   0   8   1       60.91      111.15     41.48 o 
   1   8   1     1811.75     1755.06     66.21 o 
   2   8   1    22160.52    20026.56    660.12 o 
   3   8   1    85865.32    82523.50   2663.71 o 
   4   8   1    27359.96    25730.13    844.89 o 
   5   8   1    15862.68    15586.83    596.70 o 
   6   8   1    12246.56    12116.16    506.07 o 
   7   8   1    11023.19    10832.50    428.74 o 
   8   8   1     1040.73     1130.55     81.72 o 
   9   8   1     2650.16     2528.33    151.02 o 
  10   8   1     7392.15     6573.49    286.48 o 
  11   8   1     5672.67     5200.30    241.58 o 
  12   8   1     1602.03     1684.42    118.32 o 
 -10   9   1      982.20     1078.94    138.54 o 
  -9   9   1      219.33      203.58     84.41 o 
  -8   9   1     7383.69     6995.84    394.19 o 
  -7   9   1    17490.02    16123.68    803.77 o 
  -6   9   1    11378.35    10527.29    546.08 o 
  -5   9   1       99.68       81.51     34.90 o 
  -4   9   1     3224.52     2964.85    141.65 o 
  -3   9   1      646.82      695.02     87.37 o 
  -2   9   1    11342.77    11278.96    445.07 o 
  -1   9   1     6994.51     7344.10    300.63 o 
   0   9   1     5500.81     5782.33    241.69 o 
   1   9   1      483.87      745.21    135.13 o 
   2   9   1    52762.72    48001.72   2556.18 o 
   3   9   1   137308.88   126590.33   4081.64 o 
   4   9   1   150635.14   138224.25   4452.12 o 
   5   9   1    47418.41    45861.41   1710.97 o 
   6   9   1     1305.14     1228.75     82.19 o 
   7   9   1    14365.00    14504.27    761.80 o 
   8   9   1     7080.14     6858.47    289.63 o 
   9   9   1     1164.81     1181.39     91.02 o 
  10   9   1       27.43       41.33     49.39 o 
  11   9   1      504.27      512.32     74.05 o 
  12   9   1     2811.64     2787.57    162.79 o 
  -9  10   1      851.10      869.73    129.96 o 
  -8  10   1    11156.14    10121.02    543.76 o 
  -7  10   1    15467.02    14495.45    740.03 o 
  -6  10   1      999.93      820.53    114.48 o 
  -5  10   1     2944.25     2551.79    134.28 o 
  -4  10   1    18219.92    16384.74   1028.27 o 
  -3  10   1    27622.92    26588.58   1141.74 o 
  -2  10   1    13954.54    13981.48    547.39 o 
  -1  10   1     1323.26     1541.84     95.78 o 
   0  10   1    16987.63    17841.85    689.56 o 
   1  10   1    10901.90    10107.52    644.02 o 
   2  10   1    10817.20    10029.70    582.53 o 
   3  10   1       65.23      172.95     75.66 o 
   4  10   1     5772.47     5297.28    230.99 o 
   5  10   1     6077.30     5525.05    296.20 o 
   6  10   1     2882.53     2851.38    142.16 o 
   7  10   1     1358.02     1288.72     89.72 o 
   8  10   1     3175.66     3402.16    263.93 o 
   9  10   1     7272.16     7360.39    544.45 o 
  10  10   1      189.97      180.78     58.84 o 
  11  10   1      659.96      531.10     90.78 o 
  -8  11   1      488.50      418.89    107.01 o 
  -7  11   1       50.86       90.50    108.09 o 
  -6  11   1     1195.12      948.62    124.19 o 
  -5  11   1      626.90      486.83     95.32 o 
  -4  11   1       71.59        5.55     41.55 o 
  -3  11   1       65.76       52.51     44.41 o 
  -2  11   1    14946.81    14790.96    581.64 o 
  -1  11   1    22746.16    24281.11    927.38 o 
   0  11   1     1171.92     1281.40     74.67 o 
   1  11   1      691.20      672.68     65.68 o 
   2  11   1     8513.03     8111.00    583.15 o 
   3  11   1    27542.12    23884.95   1109.98 o 
   4  11   1    12868.42    11283.33    455.40 o 
   5  11   1    15472.98    15215.59    731.70 o 
   6  11   1     7821.58     7202.17    374.70 o 
   7  11   1       21.34      275.56     89.18 o 
   8  11   1     8137.41     8569.54    693.03 o 
   9  11   1     9162.88    10219.86   1432.27 o 
  10  11   1     2259.79     2783.67    378.49 o 
  11  11   1      668.48      834.23     92.93 o 
  -8  12   1      114.28      136.54     99.93 o 
  -7  12   1       87.66       72.96     91.72 o 
  -6  12   1     3602.25     2826.21    216.06 o 
  -5  12   1     4583.32     4101.59    273.20 o 
  -4  12   1      456.23      319.84     87.66 o 
  -3  12   1     5142.24     5115.21    232.13 o 
  -2  12   1    40658.28    42863.91   1610.27 o 
  -1  12   1    58030.86    61316.59   2286.94 o 
   0  12   1    43997.22    47157.86   1773.43 o 
   1  12   1    19482.83    19144.07    746.03 o 
   2  12   1    12968.43    12189.30    851.17 o 
   3  12   1       77.78       74.74     47.78 o 
   4  12   1       10.27        0.00     51.49 o 
   5  12   1     2966.09     2560.16    177.06 o 
   6  12   1     5679.81     5456.40    303.33 o 
   7  12   1     4714.35     4755.78    274.72 o 
   8  12   1       38.67       58.81     64.63 o 
   9  12   1      122.29      150.50     81.07 o 
  10  12   1       37.98       28.13     75.66 o 
  -7  13   1    12209.13    10410.93    595.89 o 
  -6  13   1    18208.75    15515.95    799.68 o 
  -5  13   1     2292.65     1923.29    177.76 o 
  -4  13   1     1019.62      929.55    229.74 o 
  -3  13   1     4794.92     4927.81    230.66 o 
  -2  13   1     3023.58     3348.55    228.38 o 
  -1  13   1      198.05      228.02     61.92 o 
   0  13   1    11867.37    11860.33    481.51 o 
   1  13   1    11763.11    12057.87    489.88 o 
   2  13   1       75.49        0.00     49.73 o 
   3  13   1       17.53       14.89     51.94 o 
   4  13   1      159.41      162.14     68.79 o 
   5  13   1      448.83      363.18     94.59 o 
   6  13   1       75.31       87.11     64.63 o 
   7  13   1      515.74      628.31     99.99 o 
   8  13   1     6769.51     6854.98    828.03 o 
   9  13   1     6151.19     6274.84    808.95 o 
  -5  14   1      113.28      106.29     97.40 o 
  -4  14   1     1461.14     1532.43    162.43 o 
  -3  14   1     5778.67     5605.53    511.34 o 
  -2  14   1    16050.93    16920.92    775.62 o 
  -1  14   1     9292.49     9525.00    399.88 o 
   0  14   1     1847.16     1860.31    130.16 o 
   1  14   1     2086.24     1989.22    135.42 o 
   2  14   1     3613.66     3132.96    173.32 o 
   3  14   1      142.73      102.69     76.43 o 
   4  14   1    14568.53    11638.61   1143.95 o 
   5  14   1    19238.96    16587.77   2357.86 o 
   6  14   1    10844.06    10143.83   1370.42 o 
   7  14   1     1643.38     1820.66    318.97 o 
   8  14   1      342.66      271.37    129.72 o 
  -4  15   1     6789.72     6806.14    505.99 o 
  -3  15   1      856.20      764.96    124.18 o 
  -2  15   1      316.96      235.77    108.10 o 
  -1  15   1       43.88       58.68     62.03 o 
   0  15   1     1208.63     1181.29    122.98 o 
   1  15   1     1654.59     1587.44    123.14 o 
   2  15   1       53.49        0.00     63.10 o 
   3  15   1     4721.97     3893.99    250.31 o 
   4  15   1    11442.41     9696.14    617.56 o 
   5  15   1    11971.31     9618.09   1947.62 o 
   6  15   1     3140.94     2980.79    592.16 o 
   7  15   1     1314.93     1031.41    235.16 o 
  -2  16   1       28.55      131.09     96.05 o 
  -1  16   1      770.38      672.25    162.16 o 
   0  16   1     3162.90     3421.97    276.31 o 
   1  16   1     4321.34     4605.69    400.92 o 
   2  16   1      140.53       46.91     68.08 o 
   3  16   1       22.89        0.00     79.17 o 
   4  16   1      174.23       88.83    116.20 o 
   5  16   1      423.55      285.27    118.91 o 
  -3 -16   2     8014.99     8921.26    465.49 o 
  -2 -16   2     4216.47     4769.38    285.57 o 
  -1 -16   2     1171.83     1270.39    144.65 o 
   0 -16   2       23.75       72.96     87.90 o 
   1 -16   2      160.76      229.96    124.31 o 
  -6 -15   2      323.47      257.90    232.41 o 
  -5 -15   2      546.84      487.45    229.72 o 
  -4 -15   2      357.63      334.26     85.68 o 
  -3 -15   2      629.43      827.33    110.39 o 
  -2 -15   2      487.11      554.05     97.40 o 
  -1 -15   2       90.53       45.65     62.03 o 
   0 -15   2      754.29      769.67    118.49 o 
   1 -15   2     4983.92     4943.16    841.25 o 
   2 -15   2     5216.38     5109.34    730.37 o 
   3 -15   2     5146.15     4961.89    527.47 o 
   4 -15   2     1034.46      900.66    135.33 o 
  -7 -14   2     2324.68     2735.93    259.53 o 
  -6 -14   2     7631.32     8833.66    617.06 o 
  -5 -14   2     3593.25     3991.48    319.10 o 
  -4 -14   2      972.54      957.92    183.79 o 
  -3 -14   2     1240.03     1467.03    138.97 o 
  -2 -14   2      323.69      361.98     68.98 o 
  -1 -14   2      839.33      813.73     85.34 o 
   0 -14   2      212.87      228.28     63.76 o 
   1 -14   2     2013.17     2234.86    218.98 o 
   2 -14   2    12224.13    12247.35   1687.81 o 
   3 -14   2    34308.47    31891.56   4160.71 o 
   4 -14   2    26803.60    23715.48   2659.66 o 
   5 -14   2     4377.55     3767.95    267.66 o 
  -8 -13   2     8590.93     9884.28   1713.42 o 
  -7 -13   2    16277.76    20290.54   1317.64 o 
  -6 -13   2     8451.39     8694.89   1402.25 o 
  -5 -13   2       36.79        0.00    105.39 o 
  -4 -13   2     4517.61     4733.68    362.46 o 
  -3 -13   2     2984.67     2763.64    262.30 o 
  -2 -13   2     5398.97     5475.26    249.34 o 
  -1 -13   2    14573.18    12901.98    625.84 o 
   0 -13   2    10297.63     9442.76    560.68 o 
   1 -13   2     2939.45     2569.53    292.04 o 
   2 -13   2     5787.97     5807.81    892.89 o 
   3 -13   2     1012.64     1011.04    132.44 o 
   4 -13   2     1795.92     1864.53    183.39 o 
   5 -13   2     7456.49     6320.06    376.98 o 
   6 -13   2     2300.52     2003.89    193.05 o 
  -9 -12   2       57.62      135.11     80.25 o 
  -8 -12   2      131.46       92.46     78.37 o 
  -7 -12   2      129.23      154.98     70.62 o 
  -6 -12   2     2001.01     2025.64    305.49 o 
  -5 -12   2     3378.70     3425.16    695.02 o 
  -4 -12   2     3107.24     3364.06    275.83 o 
  -3 -12   2    25759.34    24634.00   1682.69 o 
  -2 -12   2    34750.33    33875.94   1281.87 o 
  -1 -12   2     3790.07     3649.67    250.32 o 
   0 -12   2      843.97      814.21     81.11 o 
   1 -12   2    12918.98    12575.00    978.22 o 
   2 -12   2     7381.14     7238.69   1012.41 o 
   3 -12   2     1335.34     1794.86    221.65 o 
   4 -12   2    14559.74    12671.70    655.61 o 
   5 -12   2    16570.84    13060.43    680.73 o 
   6 -12   2     7231.29     5736.83    349.81 o 
   7 -12   2     2481.22     1807.63    181.34 o 
   8 -12   2     1504.59     1346.49    164.24 o 
 -10 -11   2     1010.99     1001.34    102.36 o 
  -9 -11   2       40.42       68.51     66.65 o 
  -8 -11   2      298.10      325.59     67.26 o 
  -7 -11   2     1850.52     1952.09    408.21 o 
  -6 -11   2     3264.47     3342.00    454.32 o 
  -5 -11   2      247.09      382.16    118.91 o 
  -4 -11   2     1959.88     1265.28    178.44 o 
  -3 -11   2    24805.01    24895.18   1155.68 o 
  -2 -11   2    48853.78    43956.03   1652.54 o 
  -1 -11   2    82174.95    71935.88   3251.75 o 
   0 -11   2    34491.58    29396.26   1362.29 o 
   1 -11   2     5910.62     5868.47    575.62 o 
   2 -11   2     7010.76     7146.21    304.72 o 
   3 -11   2    12795.25    11256.28    582.70 o 
   4 -11   2     3086.67     2696.24    200.75 o 
   5 -11   2      872.35      689.84    106.82 o 
   6 -11   2      384.24      227.35     89.27 o 
   7 -11   2       24.15       76.16     83.04 o 
   8 -11   2     2098.78     1919.82    185.39 o 
 -11 -10   2     2271.95     2282.36    196.42 o 
 -10 -10   2     1207.21     1323.88    113.96 o 
  -9 -10   2       24.73       30.77     69.67 o 
  -8 -10   2     2889.58     2886.37    158.05 o 
  -7 -10   2     4253.25     4233.09    357.64 o 
  -6 -10   2    19632.47    20340.76   1319.24 o 
  -5 -10   2    23785.68    23087.42   1285.49 o 
  -4 -10   2     9268.70     9240.36    690.25 o 
  -3 -10   2      674.53      837.35    116.06 o 
  -2 -10   2    10444.38     9248.22    608.35 o 
  -1 -10   2    30763.13    29091.05   2144.63 o 
   0 -10   2     5616.28     4680.23    254.00 o 
   1 -10   2      658.67      599.39     62.57 o 
   2 -10   2      222.98      259.13     50.39 o 
   3 -10   2       37.61       58.80     67.56 o 
   4 -10   2     1007.48      670.09     97.42 o 
   5 -10   2      108.10       59.45     64.63 o 
   6 -10   2      376.01      345.57    110.80 o 
   7 -10   2     1765.21     1427.01    173.01 o 
   8 -10   2     8034.23     7286.39    417.19 o 
   9 -10   2    14436.50    13069.47    682.05 o 
 -11  -9   2     2356.93     2245.58    150.76 o 
 -10  -9   2       57.69       14.86     52.45 o 
  -9  -9   2     2735.94     2605.40    147.49 o 
  -8  -9   2      341.33      347.99     56.83 o 
  -7  -9   2     2022.44     1949.99    116.52 o 
  -6  -9   2     2014.82     1939.00    114.18 o 
  -5  -9   2        5.15      158.45     97.22 o 
  -4  -9   2      169.39      165.52     33.37 o 
  -3  -9   2     1135.53     1058.80     64.77 o 
  -2  -9   2     6138.15     5593.88    233.25 o 
  -1  -9   2      566.18      588.75     68.80 o 
   0  -9   2      798.66      901.66     69.12 o 
   1  -9   2    10201.99     9592.22    712.15 o 
   2  -9   2     4740.86     4322.13    338.81 o 
   3  -9   2     4884.53     3931.84    244.83 o 
   4  -9   2     5985.25     5148.06    422.24 o 
   5  -9   2    14197.35    12198.92    621.32 o 
   6  -9   2     4565.36     4242.68    286.76 o 
   7  -9   2      363.38      416.71     87.65 o 
   8  -9   2     8407.76     7769.36    565.80 o 
   9  -9   2    26830.90    23704.23   1660.13 o 
  10  -9   2    18406.34    16983.76    860.70 o 
 -11  -8   2        7.45        2.08     52.98 o 
 -10  -8   2     7069.22     6463.66    290.38 o 
  -9  -8   2     9139.97     8773.17    367.80 o 
  -8  -8   2      628.74      684.32     74.66 o 
  -7  -8   2    32088.63    32393.08   1224.96 o 
  -6  -8   2    96239.91    93150.72   3443.76 o 
  -5  -8   2   138144.48   137957.13   5076.13 o 
  -4  -8   2    44373.00    44924.68   1862.26 o 
  -3  -8   2      746.49      777.14     53.03 o 
  -2  -8   2      474.63      539.46     60.86 o 
  -1  -8   2     4930.62     4397.37    196.53 o 
   0  -8   2      760.15      865.85     57.62 o 
   1  -8   2      155.37      322.63     48.80 o 
   2  -8   2      107.53      154.18     28.87 o 
   3  -8   2     1079.62     1120.94    110.03 o 
   4  -8   2    29688.71    30894.85   2151.25 o 
   5  -8   2    47902.40    46773.93   3029.78 o 
   6  -8   2     5565.51     5320.49    364.79 o 
   7  -8   2      282.88      193.99     68.79 o 
   8  -8   2     2811.84     2551.80    335.29 o 
   9  -8   2     2804.42     2741.37    205.53 o 
  10  -8   2      853.26      894.24    125.96 o 
 -12  -7   2     7737.49     7912.75    350.63 o 
 -11  -7   2     5401.45     5002.21    239.88 o 
 -10  -7   2     3344.26     3295.99    171.65 o 
  -9  -7   2     3909.00     3745.04    181.85 o 
  -8  -7   2     2916.08     2762.41    173.68 o 
  -7  -7   2     5783.56     5342.87    232.25 o 
  -6  -7   2    42396.94    39380.75   1478.98 o 
  -5  -7   2    48596.49    45448.35   1697.29 o 
  -4  -7   2     4497.88     4394.76    207.70 o 
  -3  -7   2     5721.21     5752.88    204.92 o 
  -2  -7   2     1928.20     1948.97     91.34 o 
  -1  -7   2    17731.81    16115.97    614.99 o 
   0  -7   2      776.86      925.67     56.28 o 
   1  -7   2     2813.30     2380.94    111.87 o 
   2  -7   2     1639.18     1560.15     65.16 o 
   3  -7   2      398.80      433.77     47.98 o 
   4  -7   2     5861.23     6127.60    351.69 o 
   5  -7   2    32886.29    32486.56   1288.31 o 
   6  -7   2    20075.14    19188.97    752.58 o 
   7  -7   2      750.92      733.02     73.40 o 
   8  -7   2     1274.70     1135.59     86.24 o 
   9  -7   2     1180.73     1174.96     92.15 o 
  10  -7   2     1294.65     1425.76    107.20 o 
  11  -7   2       24.33       21.62     91.88 o 
 -12  -6   2      730.11      743.81     86.22 o 
 -11  -6   2       90.08      139.70     44.74 o 
 -10  -6   2     2406.48     2403.18    138.00 o 
  -9  -6   2     6985.49     6823.22    292.58 o 
  -8  -6   2      823.55      773.46     68.32 o 
  -7  -6   2       71.53       51.56     29.95 o 
  -6  -6   2      808.54      801.14    101.68 o 
  -5  -6   2     5441.73     4867.33    251.71 o 
  -4  -6   2       26.38      101.09     22.94 o 
  -3  -6   2     4194.24     4416.94    160.30 o 
  -2  -6   2    14185.54    13425.64    446.83 o 
  -1  -6   2     5197.45     4889.61    203.10 o 
   0  -6   2      497.13      639.10     43.64 o 
   1  -6   2     1029.20      985.25     65.93 o 
   2  -6   2    14452.07    14115.85    585.39 o 
   3  -6   2     3457.99     3806.96    185.12 o 
   4  -6   2    78937.89    80233.73   3217.17 o 
   5  -6   2   223757.77   221607.55   7123.12 o 
   6  -6   2   108376.23   101741.61   4165.41 o 
   7  -6   2    35306.57    33552.20   1290.01 o 
   8  -6   2     9686.08     8753.95    363.17 o 
   9  -6   2     1355.06     1199.71     92.62 o 
  10  -6   2     5164.38     5107.23    238.66 o 
  11  -6   2     3492.51     3271.04    204.36 o 
 -12  -5   2       31.35       75.28     53.22 o 
 -11  -5   2     5146.17     5392.09    247.33 o 
 -10  -5   2     5919.37     5991.16    265.09 o 
  -9  -5   2    16683.12    16110.88    628.58 o 
  -8  -5   2    12764.73    12703.33    500.82 o 
  -7  -5   2    12841.04    11880.57    467.61 o 
  -6  -5   2    15561.66    14073.12    565.97 o 
  -5  -5   2    24562.12    23032.17    880.27 o 
  -4  -5   2     1702.85     1455.41     85.87 o 
  -3  -5   2    27938.41    23273.88   1671.46 o 
  -2  -5   2    21080.31    21108.16    691.36 o 
  -1  -5   2    30324.72    28054.27   1052.72 o 
   0  -5   2   121339.30   111929.35   4144.28 o 
   1  -5   2   133966.05   125474.62   5365.52 o 
   2  -5   2     9974.09    10238.57    376.19 o 
   3  -5   2      657.42      831.04     41.95 o 
   4  -5   2     7272.80     7151.87    257.93 o 
   5  -5   2    15839.92    15657.25    517.68 o 
   6  -5   2      285.31      337.43    103.74 o 
   7  -5   2      228.70      286.99     51.35 o 
   8  -5   2     2055.28     1894.76    108.54 o 
   9  -5   2      232.64      227.78     48.83 o 
  10  -5   2     1079.57     1104.39     91.57 o 
  11  -5   2      740.00      649.39     86.92 o 
  12  -5   2       21.08        5.40     59.73 o 
 -12  -4   2      223.21      217.15     56.79 o 
 -11  -4   2     2028.24     2116.42    127.30 o 
 -10  -4   2    29754.95    30325.43   1151.40 o 
  -9  -4   2    46361.54    46543.02   1740.11 o 
  -8  -4   2    11146.86    10613.09    421.34 o 
  -7  -4   2     2856.38     2950.97    138.62 o 
  -6  -4   2       61.44       84.64     25.68 o 
  -5  -4   2       46.67       46.18     13.14 o 
  -4  -4   2     8479.40     8677.66    338.15 o 
  -3  -4   2     5449.28     5357.93    214.82 o 
  -2  -4   2     7324.96     6698.93    979.51 o 
  -1  -4   2     9699.79     8594.19    443.55 o 
   0  -4   2    10446.23    10054.52    336.84 o 
   1  -4   2     4716.71     4720.30    271.45 o 
   2  -4   2       32.74       88.80     16.27 o 
   3  -4   2      288.98      277.54     40.54 o 
   4  -4   2      102.76       96.84     15.72 o 
   5  -4   2     1240.39     1389.87     59.84 o 
   6  -4   2     3241.88     3182.77    120.05 o 
   7  -4   2     6799.54     6626.39    276.74 o 
   8  -4   2     4292.79     4039.25    183.36 o 
   9  -4   2     3173.87     3219.07    163.51 o 
  10  -4   2     1699.42     1648.64    124.21 o 
  11  -4   2     7682.71     7593.59    392.33 o 
  12  -4   2     1437.04     1492.45    135.34 o 
 -12  -3   2      130.55      152.79     54.41 o 
 -11  -3   2      117.14      109.27     47.39 o 
 -10  -3   2     6200.09     6302.75    270.73 o 
  -9  -3   2     8237.25     8380.82    341.80 o 
  -8  -3   2     2019.50     1986.51     89.97 o 
  -7  -3   2     1222.92     1169.62     73.02 o 
  -6  -3   2     1451.99     1331.49     75.17 o 
  -5  -3   2    18425.83    18203.73    596.66 o 
  -4  -3   2     8871.34     8953.87    299.12 o 
  -3  -3   2     1819.88     1962.51     84.22 o 
  -2  -3   2    20134.30    21403.66    814.36 o 
  -1  -3   2    51776.27    42093.88   2398.08 o 
   0  -3   2    71682.26    64239.70   3611.34 o 
   1  -3   2   289585.75   297771.00   9544.36 o 
   2  -3   2   184688.48   192954.03   6166.98 o 
   3  -3   2   130170.05   130176.70   4178.29 o 
   4  -3   2    48968.47    48896.05   1574.28 o 
   5  -3   2     3955.90     3775.48    172.92 o 
   6  -3   2    43267.64    42737.82   1382.46 o 
   7  -3   2    24647.41    25463.41    832.33 o 
   8  -3   2       80.54      145.00     37.32 o 
   9  -3   2      370.88      461.43     57.08 o 
  10  -3   2    11990.39    12277.21    599.74 o 
  11  -3   2    17617.69    17238.26    849.03 o 
  12  -3   2     8887.14     9041.29    463.24 o 
 -13  -2   2      200.68      186.18     61.31 o 
 -12  -2   2      611.82      642.38     74.53 o 
 -11  -2   2     2141.85     2425.76    134.16 o 
 -10  -2   2     7267.23     7747.42    317.73 o 
  -9  -2   2    21257.02    21618.32    822.49 o 
  -8  -2   2     2481.07     2469.16    119.33 o 
  -7  -2   2    16963.88    17338.19    659.46 o 
  -6  -2   2    53990.34    53453.58   1728.52 o 
  -5  -2   2   171665.56   177021.52   5692.84 o 
  -4  -2   2   209675.22   211884.80   6813.49 o 
  -3  -2   2   111482.69   111225.03   3576.15 o 
  -2  -2   2    43772.68    46359.16   1492.40 o 
  -1  -2   2    37601.57    41500.92   1917.79 o 
   0  -2   2    36456.18    25419.13   2349.00 o 
   1  -2   2   135428.22   139086.20   6190.60 o 
   2  -2   2    31161.65    33905.74   1091.20 o 
   3  -2   2    13646.82    13799.73    449.48 o 
   4  -2   2     5582.92     5231.39    177.22 o 
   5  -2   2     1080.76     1169.13     51.73 o 
   6  -2   2     1686.22     1711.90     71.88 o 
   7  -2   2       25.83       68.15     22.62 o 
   8  -2   2      135.00      116.25     25.67 o 
   9  -2   2     1195.45     1212.45     82.88 o 
  10  -2   2       72.48       43.24     45.86 o 
  11  -2   2      888.98      933.69     95.56 o 
  12  -2   2     1015.69     1004.22    105.06 o 
  13  -2   2     2235.52     2206.91    164.40 o 
 -13  -1   2     1031.36     1015.63    118.49 o 
 -12  -1   2      634.73      814.49    117.61 o 
 -11  -1   2     1628.99     1751.50    108.18 o 
 -10  -1   2     5648.18     6113.82    257.16 o 
  -9  -1   2     7682.44     7858.08    316.75 o 
  -8  -1   2      608.98      646.61     53.05 o 
  -7  -1   2     5805.29     5849.77    236.49 o 
  -6  -1   2      691.32      677.52     39.87 o 
  -5  -1   2     7360.66     7402.73    249.30 o 
  -4  -1   2    62802.67    64597.48   2079.58 o 
  -3  -1   2    33353.50    35708.65   1151.03 o 
  -2  -1   2    14148.84    15046.16    560.42 o 
  -1  -1   2     5776.67     6045.35    222.17 o 
   0  -1   2     8353.61     7513.31    609.29 o 
   1  -1   2      697.65      803.98     67.61 o 
   2  -1   2     1366.11     1850.67    129.87 o 
   3  -1   2     3415.00     3616.87    139.32 o 
   4  -1   2    10445.75     9715.74    321.27 o 
   5  -1   2     3807.23     3983.57    139.78 o 
   6  -1   2    73262.01    75885.21   2446.69 o 
   7  -1   2    61171.84    64928.60   2097.46 o 
   8  -1   2      408.57      575.10     42.43 o 
   9  -1   2     2803.42     2861.79    128.41 o 
  10  -1   2     4574.68     4314.86    235.26 o 
  11  -1   2     8683.15     8657.44    438.41 o 
  12  -1   2    16573.53    16755.32    814.87 o 
  13  -1   2    18088.31    18036.55    880.13 o 
 -12   0   2      116.36      151.94     54.03 o 
 -11   0   2      188.33      200.45     48.82 o 
 -10   0   2       74.25       84.85     39.22 o 
  -9   0   2       34.88       61.92     35.28 o 
  -8   0   2     2940.05     2995.47    136.27 o 
  -7   0   2      852.88      891.83     76.41 o 
  -6   0   2       67.45      160.67     20.84 o 
  -5   0   2     4831.39     5163.33    175.89 o 
  -4   0   2    32755.11    32940.74   1063.08 o 
  -3   0   2    63529.07    66324.84   2130.98 o 
  -2   0   2    24109.20    24223.88    779.86 o 
  -1   0   2    11990.49    13014.21    495.47 o 
   0   0   2    47714.59    52208.98   2349.23 o 
   1   0   2     6404.25     7574.49    245.02 o 
   2   0   2    15659.26    17548.54    568.39 o 
   3   0   2    72977.48    79324.86   2550.57 o 
   4   0   2     2330.61     2281.65     82.10 o 
   5   0   2    59327.12    61611.51   1980.27 o 
   6   0   2   202954.53   212124.39   6797.96 o 
   7   0   2    93607.29    95417.31   3073.16 o 
   8   0   2    24719.91    25167.93    824.39 o 
   9   0   2      401.78      431.27     54.51 o 
  10   0   2     1240.64     1296.85    135.15 o 
  11   0   2      691.21      714.10     82.11 o 
  12   0   2     1252.46     1324.12    116.54 o 
  13   0   2     1523.75     1585.21    133.63 o 
 -12   1   2      477.86      494.30     82.11 o 
 -11   1   2      519.05      589.56     63.40 o 
 -10   1   2    12752.78    13231.63    514.67 o 
  -9   1   2    39282.77    41279.84   1540.39 o 
  -8   1   2   102891.30   105477.55   3894.34 o 
  -7   1   2    60879.72    61358.85   1979.91 o 
  -6   1   2      674.62     1002.66     52.28 o 
  -5   1   2     5443.00     5947.55    285.32 o 
  -4   1   2    14924.08    15963.84    520.17 o 
  -3   1   2    10285.35    10407.17    339.02 o 
  -2   1   2     5896.56     6369.18    208.27 o 
  -1   1   2      571.13      997.62     42.10 o 
   0   1   2    10435.87    12122.61    560.77 o 
   1   1   2      499.46      480.61     18.93 o 
   2   1   2    13278.70    15632.98    580.49 o 
   3   1   2     7181.45     7603.39    434.52 o 
   4   1   2      129.14      164.73     32.46 o 
   5   1   2      488.94      601.54     33.05 o 
   6   1   2      118.95      176.45     21.62 o 
   7   1   2     3208.75     3208.74    118.89 o 
   8   1   2    11822.99    11581.12    445.22 o 
   9   1   2     2707.75     2858.38    130.85 o 
  10   1   2      287.19      271.56     44.66 o 
  11   1   2     1636.25     1688.28    135.16 o 
  12   1   2     1297.22     1322.99    120.37 o 
  13   1   2       14.56       18.38     56.94 o 
 -12   2   2      236.31      198.93     68.47 o 
 -11   2   2      185.28      226.48     59.14 o 
 -10   2   2      857.89      905.98    121.63 o 
  -9   2   2    31530.24    33393.41   1250.08 o 
  -8   2   2    82759.96    86121.14   2777.58 o 
  -7   2   2    49252.71    49324.72   1595.35 o 
  -6   2   2      947.10     1016.36     49.73 o 
  -5   2   2     4843.47     5080.27    174.36 o 
  -4   2   2     2043.93     2065.45     75.67 o 
  -3   2   2     1101.61     1352.42     51.90 o 
  -2   2   2    15681.18    15619.57    505.86 o 
  -1   2   2     1634.00     1746.66     62.00 o 
   0   2   2      225.55      292.28     15.61 o 
   1   2   2     2709.88     3070.74    101.56 o 
   2   2   2     8477.96     9030.27    303.87 o 
   3   2   2    21524.15    22831.95    740.40 o 
   4   2   2      810.92     1028.76     60.09 o 
   5   2   2     3208.89     3527.74    124.36 o 
   6   2   2    19478.43    20547.23    600.80 o 
   7   2   2    18883.65    19936.38    653.00 o 
   8   2   2     5761.97     6003.08    243.65 o 
   9   2   2    22284.50    21786.56    824.85 o 
  10   2   2    54859.32    54074.05   2011.42 o 
  11   2   2     6451.12     6637.34    398.42 o 
  12   2   2     2477.04     2531.90    168.24 o 
  13   2   2     8733.11     8545.72    444.07 o 
 -12   3   2      389.17      372.17     76.44 o 
 -11   3   2      111.55       83.95     56.94 o 
 -10   3   2      563.99      523.36     55.61 o 
  -9   3   2       55.60      131.81     43.81 o 
  -8   3   2     1683.95     1682.47     79.91 o 
  -7   3   2     6463.66     6267.39    218.83 o 
  -6   3   2     3095.61     3087.42    114.74 o 
  -5   3   2      134.34      133.99     18.62 o 
  -4   3   2     1570.45     1435.48     57.90 o 
  -3   3   2       26.12       37.26     11.33 o 
  -2   3   2    10196.64    10356.37    339.57 o 
  -1   3   2    17815.82    18267.24    679.12 o 
   0   3   2     1261.67     1198.23     55.52 o 
   1   3   2    16478.20    16059.93    519.08 o 
   2   3   2   803695.44   807787.38  30645.83 o 
   3   3   2   395927.00   424062.59  13591.17 o 
   4   3   2    81860.27    88429.95   3332.93 o 
   5   3   2     3512.85     3295.23    146.50 o 
   6   3   2     4339.58     4376.28    154.69 o 
   7   3   2     9049.37     9022.48    353.56 o 
   8   3   2     1437.72     1707.45     92.17 o 
   9   3   2     6427.08     6066.02    252.09 o 
  10   3   2     7266.68     7293.64    298.97 o 
  11   3   2     2064.47     2158.90    117.56 o 
  12   3   2       24.30       82.19     55.31 o 
  13   3   2      476.82      470.97     82.11 o 
 -12   4   2     7808.04     8217.58    432.29 o 
 -11   4   2     4600.80     4508.27    255.95 o 
 -10   4   2      429.15      400.05     66.15 o 
  -9   4   2     8931.53     9601.79    332.80 o 
  -8   4   2    27343.04    27812.23    911.83 o 
  -7   4   2    25087.84    24109.48    789.56 o 
  -6   4   2     7857.04     7520.29    258.22 o 
  -5   4   2    14031.01    14149.76    465.82 o 
  -4   4   2     3928.64     3918.35    138.37 o 
  -3   4   2     1565.85     1759.92     94.46 o 
  -2   4   2    23936.16    24484.54    793.66 o 
  -1   4   2    24143.40    25591.92    951.13 o 
   0   4   2    10640.91    11681.76    532.36 o 
   1   4   2    12577.37    12347.05    402.44 o 
   2   4   2   112657.65   110851.75   3626.42 o 
   3   4   2   113120.09   116275.26   3735.07 o 
   4   4   2    36083.98    36540.51   1182.56 o 
   5   4   2     5643.18     5591.43    219.79 o 
   6   4   2     3209.04     3181.13    166.40 o 
   7   4   2      458.36      463.65     41.74 o 
   8   4   2     6809.22     6748.76    276.10 o 
   9   4   2        4.64       14.94     51.85 o 
  10   4   2     5652.96     5495.02    235.33 o 
  11   4   2     1016.86     1068.12     83.08 o 
  12   4   2     4907.48     5011.44    243.96 o 
  13   4   2     6616.51     6539.19    355.87 o 
 -11   5   2    12062.56    12248.41    610.95 o 
 -10   5   2     1549.24     1562.58    120.01 o 
  -9   5   2     4748.95     5253.87    196.45 o 
  -8   5   2    17039.17    17176.64    573.00 o 
  -7   5   2      174.92      113.18     29.14 o 
  -6   5   2     2720.97     2626.43    103.40 o 
  -5   5   2     5221.60     5017.10    176.08 o 
  -4   5   2     3831.33     3948.16    140.67 o 
  -3   5   2     2925.23     2978.40    108.58 o 
  -2   5   2       29.38       90.80     17.58 o 
  -1   5   2      343.24      337.94     21.07 o 
   0   5   2     1780.74     1921.82     85.41 o 
   1   5   2     1493.98     1637.33     88.22 o 
   2   5   2    92997.00    93508.73   3254.63 o 
   3   5   2    50458.99    50853.93   1640.76 o 
   4   5   2     6132.54     6636.49    226.20 o 
   5   5   2     9970.35     9497.56    318.74 o 
   6   5   2    10521.29    10041.54    481.39 o 
   7   5   2     5178.76     4608.15    392.68 o 
   8   5   2    22182.80    20900.10    936.13 o 
   9   5   2     3185.62     3157.31    149.64 o 
  10   5   2      936.62      864.75     73.00 o 
  11   5   2     1740.38     1777.67    110.97 o 
  12   5   2    12682.93    12318.57    531.73 o 
  13   5   2    23719.63    23713.07   1140.18 o 
 -11   6   2       45.70       45.78     70.26 o 
 -10   6   2       14.33       33.78     53.09 o 
  -9   6   2     1784.37     1705.90    110.20 o 
  -8   6   2     2101.75     2137.35     98.18 o 
  -7   6   2        8.54       48.07     28.86 o 
  -6   6   2     5238.02     5299.78    189.37 o 
  -5   6   2    11098.79    10471.28    353.16 o 
  -4   6   2     1229.89     1200.63     62.61 o 
  -3   6   2    51267.61    49312.38   1595.96 o 
  -2   6   2   160736.33   161224.89   5967.80 o 
  -1   6   2   102879.72   101113.52   5032.29 o 
   0   6   2    19223.36    20668.25    941.30 o 
   1   6   2    26949.36    27810.76   1005.25 o 
   2   6   2    23131.78    23220.11    754.75 o 
   3   6   2      281.45      338.67     30.43 o 
   4   6   2    10317.09    10238.98    343.27 o 
   5   6   2      280.66      282.44     24.12 o 
   6   6   2     4003.52     3638.31    168.00 o 
   7   6   2       68.28       55.98     30.89 o 
   8   6   2      763.40      787.57     79.88 o 
   9   6   2     1469.81     1296.73     84.23 o 
  10   6   2     5811.37     5468.50    239.45 o 
  11   6   2      587.74      583.36     57.73 o 
  12   6   2       84.60      230.98    109.22 o 
  13   6   2     1267.48     1547.54    116.88 o 
 -11   7   2     3668.47     3807.48    356.95 o 
 -10   7   2     1895.06     1985.74    177.00 o 
  -9   7   2     5530.98     5245.97    307.85 o 
  -8   7   2     6734.41     6670.06    288.69 o 
  -7   7   2    24752.57    23832.15    786.50 o 
  -6   7   2    15569.22    15132.01    505.54 o 
  -5   7   2     7198.10     7012.20    244.04 o 
  -4   7   2    28874.46    27822.95    910.18 o 
  -3   7   2      994.37     1008.65     79.73 o 
  -2   7   2    94823.23   100368.07   3716.39 o 
  -1   7   2   146703.31   153224.23   5651.84 o 
   0   7   2    97465.55   100449.08   4522.56 o 
   1   7   2    45497.82    44815.13   3059.66 o 
   2   7   2      939.34      920.23     41.57 o 
   3   7   2     5784.05     6112.68    211.15 o 
   4   7   2      206.28      229.39     24.29 o 
   5   7   2     3693.02     3928.99    144.37 o 
   6   7   2     4532.83     4275.71    184.15 o 
   7   7   2        8.52       40.75     29.36 o 
   8   7   2     4842.64     4531.65    260.96 o 
   9   7   2      252.74      222.08     53.62 o 
  10   7   2      724.56      742.24     82.42 o 
  11   7   2     8217.62     7662.90    327.10 o 
  12   7   2    13731.30    13334.69    464.67 o 
  13   7   2     2942.39     2911.89    164.73 o 
 -10   8   2       12.53        0.00     80.51 o 
  -9   8   2     5544.67     5424.51    321.11 o 
  -8   8   2    10476.25    10232.95    530.52 o 
  -7   8   2    28825.47    28078.41   1065.58 o 
  -6   8   2     6714.36     7124.43    482.31 o 
  -5   8   2      774.10      736.35     61.57 o 
  -4   8   2     2263.30     2149.76    107.21 o 
  -3   8   2     7902.93     7026.76    473.90 o 
  -2   8   2     7495.28     7291.76    336.88 o 
  -1   8   2     3129.59     3539.79    157.10 o 
   1   8   2    17926.62    18996.72    872.03 o 
   2   8   2    13892.29    13148.40    436.94 o 
   3   8   2    10035.32     9869.14    358.55 o 
   4   8   2    50081.90    48190.61   1911.53 o 
   5   8   2    20118.11    20072.84    665.39 o 
   6   8   2      261.80      305.24     42.80 o 
   7   8   2     5856.92     5853.66    265.85 o 
   8   8   2    18800.09    17584.52    681.19 o 
   9   8   2    34216.47    30925.61   1174.67 o 
  10   8   2    33624.13    29433.73   1124.83 o 
  11   8   2    25049.50    22565.97    877.92 o 
  12   8   2     5315.00     4954.89    237.11 o 
 -10   9   2      727.03      748.39    123.82 o 
  -9   9   2      704.02      629.39    112.32 o 
  -8   9   2      597.02      597.39    103.20 o 
  -7   9   2    10875.76     9994.46    522.93 o 
  -6   9   2    37548.43    34927.41   1320.54 o 
  -5   9   2    11392.36    10826.45    431.48 o 
  -4   9   2     1269.87     1200.92     78.91 o 
  -3   9   2     5339.08     5072.34    253.79 o 
  -2   9   2    25178.05    25886.94    982.88 o 
  -1   9   2     4881.44     4970.58    211.86 o 
   0   9   2     2233.94     2103.08    144.25 o 
   1   9   2      642.75      623.03     52.55 o 
   2   9   2     2787.06     2947.99    211.61 o 
   3   9   2    65228.18    62604.09   2025.04 o 
   4   9   2    61654.56    58551.10   2162.73 o 
   5   9   2    12946.74    12204.87    479.08 o 
   6   9   2     1887.45     1774.62    100.78 o 
   7   9   2    10997.58    10908.04    635.63 o 
   8   9   2      875.48     1050.77     81.45 o 
   9   9   2     8675.56     8265.20    345.99 o 
  10   9   2    27769.70    25472.02    981.00 o 
  11   9   2    10671.17     9624.83    404.43 o 
  12   9   2      654.38      707.25     82.85 o 
  -9  10   2      422.90      495.46    202.69 o 
  -8  10   2     1137.09     1058.04    131.50 o 
  -7  10   2    13709.51    12603.38    649.68 o 
  -6  10   2    38598.48    34721.25   1661.63 o 
  -5  10   2    17286.51    15726.26    898.38 o 
  -4  10   2     5705.41     5131.71    224.32 o 
  -3  10   2     5864.37     5800.85    247.40 o 
  -2  10   2     4164.07     4482.18    200.23 o 
  -1  10   2     3206.30     3179.87    151.43 o 
   0  10   2     1129.14     1339.10    143.60 o 
   1  10   2      513.03      521.14     64.23 o 
   2  10   2    10825.25    10379.06    671.94 o 
   3  10   2    10471.84     9887.44    413.81 o 
   4  10   2      673.60      766.93    170.28 o 
   5  10   2     1761.12     1798.36    133.82 o 
   6  10   2       97.51      194.86     41.66 o 
   7  10   2     7382.02     7666.59    368.78 o 
   8  10   2    12004.86    12175.98    652.28 o 
   9  10   2     1241.05     1196.14     94.21 o 
  10  10   2      668.20      704.16     76.46 o 
  11  10   2     3684.70     3880.79    197.27 o 
  -8  11   2      911.19      788.07    126.13 o 
  -7  11   2      956.83      840.17    159.47 o 
  -6  11   2     1753.34     1470.46    148.95 o 
  -5  11   2       29.24        9.16     45.48 o 
  -4  11   2      621.95      450.22     60.12 o 
  -3  11   2       16.01       15.13     40.82 o 
  -2  11   2       38.30       76.16     39.90 o 
  -1  11   2     5319.43     5299.72    231.13 o 
   0  11   2    14310.00    14626.44    571.86 o 
   1  11   2     1331.16     1482.49    139.92 o 
   2  11   2      744.08      633.93     74.83 o 
   3  11   2    24761.33    23099.96    887.12 o 
   4  11   2    39609.10    36150.45   1392.87 o 
   5  11   2    24262.60    21695.46   1324.15 o 
   6  11   2     9346.40     9003.00    455.38 o 
   7  11   2    10624.42    10915.89    539.82 o 
   8  11   2     5628.73     6033.09    503.25 o 
   9  11   2      943.06     1105.31    129.73 o 
  10  11   2       68.77      106.29     67.52 o 
  11  11   2       64.36      151.19     73.89 o 
  -8  12   2      242.05      295.46    102.98 o 
  -7  12   2     2733.70     2376.40    202.22 o 
  -6  12   2     4178.15     3580.84    250.51 o 
  -5  12   2       32.94      157.24     82.10 o 
  -4  12   2       48.21       36.66     62.70 o 
  -3  12   2      679.00      688.15     70.17 o 
  -2  12   2      195.78      172.55     50.39 o 
  -1  12   2    23272.59    23981.14    918.61 o 
   0  12   2    42437.38    45219.69   1701.34 o 
   1  12   2    20652.06    20608.28    797.50 o 
   2  12   2     4724.66     4423.84    323.24 o 
   3  12   2      641.00      512.30     64.94 o 
   4  12   2     1776.83     1620.68    137.48 o 
   5  12   2     5267.32     4603.35    275.98 o 
   6  12   2    21589.68    20750.15    983.87 o 
   7  12   2    14389.27    13797.11    753.64 o 
   8  12   2     8340.87     9734.69    687.60 o 
   9  12   2     1233.54     1289.68    131.84 o 
  10  12   2       30.70       78.99     72.70 o 
  -7  13   2      143.13      129.71     99.36 o 
  -6  13   2      215.44      160.68     91.48 o 
  -5  13   2      950.48      888.95    205.41 o 
  -4  13   2     3347.85     3225.92    297.46 o 
  -3  13   2     2566.54     2522.02    143.83 o 
  -2  13   2     4268.56     4415.79    213.88 o 
  -1  13   2    30144.50    31641.23   1201.11 o 
   0  13   2    47573.78    49556.73   1861.87 o 
   1  13   2    28952.79    29228.87   1119.84 o 
   2  13   2     1367.04     1293.71    101.35 o 
   3  13   2    16572.86    14136.90    977.79 o 
   4  13   2    27331.74    22594.97   1069.53 o 
   5  13   2     3107.60     2621.84    185.21 o 
   6  13   2       69.22       89.34     64.63 o 
   7  13   2       25.57       84.52     83.77 o 
   8  13   2       13.41       24.24     66.80 o 
   9  13   2     1994.26     2297.70    291.96 o 
  -5  14   2      538.35      473.31    114.47 o 
  -4  14   2     9108.48     9272.66    663.28 o 
  -3  14   2     3700.63     3993.85    386.72 o 
  -2  14   2     2906.79     2794.22    157.58 o 
  -1  14   2     7489.15     7784.86    284.07 o 
   0  14   2    10713.54    11731.19    479.02 o 
   1  14   2     4043.97     4096.35    205.75 o 
   2  14   2     3359.36     3296.79    175.36 o 
   3  14   2     4395.63     3879.22    276.79 o 
   4  14   2      269.88      220.05     79.99 o 
   5  14   2     1576.16     1044.13    121.62 o 
   6  14   2      482.59      534.15     99.15 o 
   7  14   2     1105.10      987.44    119.27 o 
   8  14   2     1342.64     1222.35    175.69 o 
  -4  15   2     9815.68    10039.56    601.04 o 
  -3  15   2     2161.41     2599.43    337.93 o 
  -2  15   2     1539.88     1697.56    104.90 o 
  -1  15   2     6615.72     6773.10    399.93 o 
   0  15   2    14034.95    15013.57    648.84 o 
   1  15   2    12743.72    13011.14    647.62 o 
   2  15   2    10533.99    10520.52    445.02 o 
   3  15   2      763.99      512.21    148.65 o 
   4  15   2        8.43        0.00     72.31 o 
   5  15   2       45.33        0.00     68.79 o 
   6  15   2       83.03       79.08     72.31 o 
   7  15   2       19.27        0.00     91.88 o 
  -2  16   2     3476.61     3776.31    467.80 o 
  -1  16   2      183.22      185.04     71.49 o 
   0  16   2     1645.27     1623.53    129.90 o 
   1  16   2      211.03      149.48     68.98 o 
   2  16   2      795.24      690.36     91.85 o 
   3  16   2      573.13      504.87    109.07 o 
   4  16   2      123.81       83.89     87.65 o 
   5  16   2     2681.62     2203.08    529.92 o 
  -1 -16   3    14005.08    16865.03   1465.83 o 
  -5 -15   3     5121.21     5811.75    833.12 o 
  -4 -15   3     6052.61     6810.15    370.57 o 
  -3 -15   3     8746.60    10285.22    703.81 o 
  -2 -15   3     7229.29     7849.81    687.37 o 
  -1 -15   3      591.06      712.08    112.31 o 
   0 -15   3     4228.14     4969.23    516.57 o 
   1 -15   3     6734.66     7269.11    925.41 o 
   2 -15   3      727.90      545.49    108.88 o 
   3 -15   3        2.11       33.15     85.41 o 
  -7 -14   3    16404.29    21561.39   1398.75 o 
  -6 -14   3    11591.36    13834.67    920.87 o 
  -5 -14   3     2670.10     4050.17    324.45 o 
  -4 -14   3      271.06      382.93    205.38 o 
  -3 -14   3      463.13      419.49     82.92 o 
  -2 -14   3      854.21      869.10     86.03 o 
  -1 -14   3     3805.93     3974.31    230.47 o 
   0 -14   3     5756.37     6338.08    922.59 o 
   1 -14   3      221.30      288.19    132.42 o 
   2 -14   3      257.36      278.91     91.48 o 
   3 -14   3     8227.49     8121.99    879.70 o 
   4 -14   3    11448.34    10916.68   1324.40 o 
   5 -14   3     8645.03     7476.02    525.11 o 
  -8 -13   3     8252.79    10180.72   1951.44 o 
  -5 -13   3    11306.92    13890.36    915.55 o 
  -4 -13   3     1888.96     1944.53    391.99 o 
  -3 -13   3      761.57      751.50     97.41 o 
  -2 -13   3     2948.01     3169.70    165.00 o 
  -1 -13   3     2813.89     3136.73    286.83 o 
   0 -13   3      457.85      508.18     94.30 o 
   1 -13   3      608.00      635.06    100.00 o 
   2 -13   3       54.61       51.34     72.61 o 
   3 -13   3      441.62      458.13    101.23 o 
   4 -13   3      845.49      814.01    178.38 o 
   5 -13   3      612.77      510.91    110.84 o 
   6 -13   3     1001.73      677.44    120.36 o 
  -9 -12   3     5285.33     5009.70    443.62 o 
  -8 -12   3     1778.33     1888.66    354.12 o 
  -7 -12   3     2899.57     3217.85    546.19 o 
  -6 -12   3     7054.18     7394.04   1009.48 o 
  -5 -12   3     7983.10     8427.64   1567.40 o 
  -4 -12   3      199.73      149.01    170.25 o 
  -3 -12   3       38.45       36.19     45.50 o 
  -2 -12   3     1078.65     1403.72    102.90 o 
  -1 -12   3     1513.39     1721.80    110.23 o 
   0 -12   3     8074.90     7423.77    379.81 o 
   1 -12   3     7100.18     6252.33    329.78 o 
   2 -12   3       64.33      185.47     78.27 o 
   3 -12   3    10508.29     9864.75    926.38 o 
   4 -12   3    35420.68    30150.87   1455.72 o 
   5 -12   3    42636.28    33498.63   1617.55 o 
   6 -12   3    14653.07    11315.81    601.75 o 
   7 -12   3     1433.35     1166.07    149.08 o 
 -10 -11   3      533.00      538.21     87.36 o 
  -9 -11   3     1483.23     1431.77    160.35 o 
  -8 -11   3     3459.54     3489.27    237.11 o 
  -7 -11   3      396.33      353.56     65.38 o 
  -6 -11   3       27.09       37.83     57.32 o 
  -5 -11   3      739.24      513.52    129.73 o 
  -4 -11   3        6.19        0.00     64.85 o 
  -3 -11   3     3315.38     3617.67    229.88 o 
  -2 -11   3     2906.01     3133.85    157.44 o 
  -1 -11   3    11126.57    11492.01    824.38 o 
   0 -11   3    13762.15    12620.31    608.01 o 
   1 -11   3     7971.76     6766.54    350.74 o 
   2 -11   3      478.51      511.49    124.32 o 
   3 -11   3     3275.96     3300.65    225.65 o 
   4 -11   3    30398.55    24512.98   1194.96 o 
   5 -11   3    23231.00    18490.59    923.82 o 
   6 -11   3    10531.54     8426.91    465.36 o 
   7 -11   3     6265.51     5460.66    334.67 o 
   8 -11   3     4761.33     4125.45    277.31 o 
 -10 -10   3    16708.62    17299.43    874.73 o 
  -9 -10   3    10433.98    10826.72    568.04 o 
  -8 -10   3     1120.75     1147.29     98.60 o 
  -7 -10   3      142.07       64.19     48.64 o 
  -6 -10   3     1280.43     1307.93     97.30 o 
  -5 -10   3     3442.29     3554.47    312.51 o 
  -4 -10   3       17.60       34.13     42.44 o 
  -3 -10   3       79.79       74.02     42.91 o 
  -2 -10   3      277.11      301.73     53.28 o 
  -1 -10   3    18045.35    18131.60    850.30 o 
   0 -10   3    62156.63    56339.30   2562.55 o 
   1 -10   3    24144.81    20053.18   1003.73 o 
   2 -10   3     4286.84     3838.54    182.78 o 
   3 -10   3     2583.96     2222.03    170.14 o 
   4 -10   3     9089.31     7249.83    398.34 o 
   5 -10   3     3343.04     2838.03    202.60 o 
   6 -10   3       73.05       50.35     72.31 o 
   7 -10   3      252.13      282.63     91.48 o 
   8 -10   3     2413.14     2150.04    202.77 o 
   9 -10   3      809.32      914.91    136.96 o 
 -11  -9   3     9407.90     9607.32    418.67 o 
 -10  -9   3    15835.60    15727.04    630.94 o 
  -9  -9   3     4747.64     4831.26    231.99 o 
  -8  -9   3     1062.09     1017.45     94.56 o 
  -7  -9   3      318.18      383.95     59.13 o 
  -6  -9   3     1616.04     1676.60    117.36 o 
  -5  -9   3     1048.61     1116.40     86.08 o 
  -4  -9   3    11969.00    13052.31    782.67 o 
  -3  -9   3    23602.83    25188.23   1100.42 o 
  -2  -9   3     1167.39     1256.82     81.04 o 
  -1  -9   3     2360.28     2646.40    116.34 o 
   0  -9   3    42723.93    44844.54   3221.36 o 
   1  -9   3    88873.82    92276.88   6021.42 o 
   2  -9   3    40651.95    35849.55   1507.85 o 
   3  -9   3     4791.74     3644.73    225.78 o 
   4  -9   3     2153.58     1660.13    143.35 o 
   5  -9   3     5527.35     4649.07    286.84 o 
   6  -9   3    11756.47    10095.94   1037.88 o 
   7  -9   3      163.94      133.77     75.29 o 
   8  -9   3     2277.50     2037.63    183.84 o 
   9  -9   3      322.19      557.46    381.04 o 
  10  -9   3    13217.68    12877.52    801.92 o 
 -11  -8   3     2750.62     2895.86    170.57 o 
 -10  -8   3     1176.95     1046.54     97.35 o 
  -9  -8   3     1463.44     1377.45    104.49 o 
  -8  -8   3      591.99      562.67     65.91 o 
  -7  -8   3    18684.07    17863.76    695.49 o 
  -6  -8   3    47678.08    47734.67   1782.59 o 
  -5  -8   3    39118.95    38820.59   1834.93 o 
  -4  -8   3     3553.10     3470.81    137.92 o 
  -3  -8   3     1762.33     1743.78    101.47 o 
  -2  -8   3    18097.41    19558.31    745.98 o 
  -1  -8   3     8496.23     9180.74    317.90 o 
   0  -8   3    88344.27    91635.73   5268.87 o 
   1  -8   3   101812.68    97917.57   4993.67 o 
   2  -8   3    19567.39    17269.60    576.03 o 
   3  -8   3     9917.15    11073.58    518.53 o 
   4  -8   3     9250.85     8815.89    587.37 o 
   5  -8   3      165.50      230.41     48.41 o 
   6  -8   3     2460.56     2380.73    128.72 o 
   7  -8   3      375.59      375.84     69.48 o 
   8  -8   3       99.92      134.53     70.01 o 
   9  -8   3     5820.99     5477.78    322.49 o 
  10  -8   3     6633.02     6914.21    492.47 o 
 -11  -7   3     2414.76     2371.30    146.99 o 
 -10  -7   3     5151.86     4918.20    233.76 o 
  -9  -7   3      870.72      798.61     78.56 o 
  -8  -7   3     4172.29     3773.28    181.97 o 
  -7  -7   3     8633.51     7686.19    423.90 o 
  -6  -7   3    13085.41    11969.90    474.73 o 
  -5  -7   3    36377.36    34357.24   1293.27 o 
  -4  -7   3    84529.01    82016.65   3032.57 o 
  -3  -7   3    23747.38    23193.95    762.82 o 
  -2  -7   3     4856.64     4722.14    198.74 o 
  -1  -7   3    19243.72    19828.17    863.59 o 
   0  -7   3    31780.63    33282.48   1086.07 o 
   1  -7   3     3034.39     2938.92    134.67 o 
   2  -7   3     4235.40     3976.00    211.72 o 
   3  -7   3       27.09       71.90     37.33 o 
   4  -7   3      170.32      157.02     29.04 o 
   5  -7   3      853.43      763.62     78.67 o 
   6  -7   3       21.75        0.00     36.67 o 
   7  -7   3      970.53      854.57     75.28 o 
   8  -7   3     7163.63     6990.97    301.33 o 
   9  -7   3      347.69      297.48     54.97 o 
  10  -7   3     8038.06     7953.99    344.42 o 
  11  -7   3    16652.72    15935.58   1116.95 o 
 -12  -6   3      740.02      776.07    120.70 o 
 -11  -6   3      426.08      448.22     58.15 o 
 -10  -6   3       99.31      122.21     50.38 o 
  -9  -6   3     2609.54     2625.92    143.31 o 
  -8  -6   3     7823.79     7548.22    317.53 o 
  -7  -6   3      737.97      660.64     61.23 o 
  -6  -6   3     2102.76     1941.74    104.90 o 
  -5  -6   3      341.21      287.27     40.33 o 
  -4  -6   3      422.85      573.23     48.29 o 
  -3  -6   3      915.52      848.09     63.21 o 
  -2  -6   3    14149.03    12901.91    432.30 o 
  -1  -6   3    17493.54    17804.88    677.75 o 
   0  -6   3     7631.42     8286.48    286.67 o 
   1  -6   3     2236.37     1835.60     82.25 o 
   2  -6   3     7425.44     7308.46    306.68 o 
   3  -6   3     4984.00     5045.50    245.39 o 
   4  -6   3     7937.14     8890.23    343.01 o 
   5  -6   3    32644.11    31407.97   2183.84 o 
   6  -6   3    83641.08    80329.80   4395.10 o 
   7  -6   3    17601.85    16662.78    784.75 o 
   8  -6   3      410.42      424.50     55.17 o 
   9  -6   3     1028.81     1004.56     85.20 o 
  10  -6   3     4536.61     4527.12    248.44 o 
  11  -6   3     3009.34     3014.78    194.57 o 
 -12  -5   3      262.25      266.82    164.85 o 
 -11  -5   3     3937.55     3799.87    193.39 o 
 -10  -5   3    12359.06    12463.41    434.02 o 
  -9  -5   3    20680.82    20581.00    794.09 o 
  -8  -5   3     2337.12     2223.62    121.47 o 
  -7  -5   3      184.72      178.36     35.08 o 
  -6  -5   3     7477.59     7244.38    296.00 o 
  -5  -5   3     2275.25     2342.65     93.17 o 
  -4  -5   3    45230.07    43376.57   1646.79 o 
  -3  -5   3    76510.43    73315.92   2834.82 o 
  -2  -5   3    31531.53    28869.66   1081.95 o 
  -1  -5   3    33348.36    29116.30   1091.84 o 
   0  -5   3    13222.54    13034.24    436.45 o 
   1  -5   3     9906.36     8716.76    416.40 o 
   2  -5   3    32160.92    32362.14   1209.95 o 
   3  -5   3     2387.36     2670.27    117.28 o 
   4  -5   3     1505.63     1633.91     75.40 o 
   5  -5   3    32848.88    34010.96   1261.11 o 
   6  -5   3    60382.75    57124.37   2331.99 o 
   7  -5   3    33248.81    31572.93   1214.20 o 
   8  -5   3    10978.32    10383.22    424.73 o 
   9  -5   3     3954.94     4058.62    245.15 o 
  10  -5   3      597.08      630.20     87.15 o 
  11  -5   3        8.64       62.06     54.53 o 
  12  -5   3      464.51      372.33     79.99 o 
 -12  -4   3      181.38      239.09     79.98 o 
 -11  -4   3     6631.92     6783.25    332.12 o 
 -10  -4   3    32341.65    33109.67   1256.65 o 
  -9  -4   3    77593.21    75919.34   2452.21 o 
  -8  -4   3    84022.04    81909.97   3041.28 o 
  -7  -4   3     9815.19     9456.35    377.43 o 
  -6  -4   3      871.16      928.71     64.20 o 
  -5  -4   3     4529.86     4564.90    163.39 o 
  -4  -4   3    61800.11    58983.11   1907.26 o 
  -3  -4   3     7221.48     6529.86    285.29 o 
  -2  -4   3     1721.00     1741.41    124.14 o 
  -1  -4   3      560.14      363.51     29.55 o 
   0  -4   3      476.06      461.71     58.38 o 
   1  -4   3     9812.01     9747.03    375.73 o 
   2  -4   3     8196.75     8454.60    284.81 o 
   3  -4   3      341.17      342.23     30.14 o 
   4  -4   3     1002.13     1133.21     52.43 o 
   5  -4   3        9.08       42.31     15.60 o 
   6  -4   3     1441.62     1436.13     81.73 o 
   7  -4   3     7231.51     7652.26    316.14 o 
   8  -4   3     7191.23     7260.60    304.68 o 
   9  -4   3    18248.59    18813.41    855.45 o 
  10  -4   3    13991.53    13622.01    663.23 o 
  11  -4   3     1096.81     1059.25    105.07 o 
  12  -4   3     8699.62     8643.37    445.97 o 
 -12  -3   3     4232.41     4448.83    269.63 o 
 -11  -3   3     2448.40     2528.07    141.37 o 
 -10  -3   3     1111.94     1077.60     87.04 o 
  -9  -3   3     8124.41     8334.43    415.36 o 
  -8  -3   3     4854.43     4843.78    211.17 o 
  -7  -3   3      487.94      519.76     49.04 o 
  -6  -3   3     6621.96     6205.87    253.15 o 
  -5  -3   3     3337.22     3188.58    116.48 o 
  -4  -3   3      810.23      732.82     37.86 o 
  -3  -3   3      150.78      223.64     21.06 o 
  -2  -3   3      842.22      831.68     40.28 o 
  -1  -3   3      147.96      202.04     20.13 o 
   0  -3   3    19811.76    15334.24    615.74 o 
   1  -3   3   150581.50   139517.89  12808.52 o 
   2  -3   3   303252.94   326634.44  10474.25 o 
   3  -3   3    29508.49    31238.85   1012.00 o 
   4  -3   3    17507.97    17707.55    578.15 o 
   5  -3   3     4597.00     4611.31    161.40 o 
   6  -3   3      537.79      718.12    104.28 o 
   7  -3   3     8408.60     8769.20    357.03 o 
   8  -3   3    19380.96    20097.23    784.89 o 
   9  -3   3    57172.35    58801.60   2239.49 o 
  10  -3   3    23651.57    23995.33   1137.39 o 
  11  -3   3      473.68      463.43     83.78 o 
  12  -3   3     7320.18     7223.80    380.80 o 
 -12  -2   3       15.24        0.00     62.28 o 
 -11  -2   3     1149.26     1205.65     94.16 o 
 -10  -2   3     2641.41     2886.45    146.48 o 
  -9  -2   3     7035.30     7319.09    302.12 o 
  -8  -2   3     5260.31     5332.91    224.86 o 
  -7  -2   3      276.76      239.19     34.76 o 
  -6  -2   3     6885.26     6591.28    226.75 o 
  -5  -2   3       38.13       91.12     17.73 o 
  -4  -2   3    15654.88    16285.49    533.89 o 
  -3  -2   3     7026.71     6740.81    226.39 o 
  -2  -2   3     3409.06     3372.03    117.69 o 
  -1  -2   3     4592.50     5102.78    305.41 o 
   0  -2   3     1872.96     1535.55     93.25 o 
   1  -2   3   340931.97   355382.81  20387.50 o 
   2  -2   3   447972.69   499173.03  26538.82 o 
   3  -2   3   172193.14   190402.42   8753.21 o 
   4  -2   3     4450.30     4581.03    290.08 o 
   5  -2   3    27049.41    27249.29    882.54 o 
   6  -2   3     1736.23     1659.75     68.99 o 
   7  -2   3       31.06       78.12     19.33 o 
   8  -2   3        3.63        9.57     30.89 o 
   9  -2   3     2088.72     1972.43    109.66 o 
  10  -2   3     3230.63     3164.93    185.46 o 
  11  -2   3      378.22      373.65     68.79 o 
  12  -2   3     3172.19     3032.40    191.20 o 
  13  -2   3      589.56      642.83     95.32 o 
 -12  -1   3    18756.07    20524.08    971.13 o 
 -11  -1   3     6111.81     6474.23    279.93 o 
 -10  -1   3     2321.70     2507.68    130.91 o 
  -9  -1   3    10673.76    11423.04    448.24 o 
  -8  -1   3    24441.99    25130.61    944.85 o 
  -7  -1   3      195.79      205.76     34.97 o 
  -6  -1   3     6484.64     6445.16    221.33 o 
  -5  -1   3      295.86      312.02     23.20 o 
  -4  -1   3     1255.77     1331.31     62.78 o 
  -3  -1   3    51513.84    52145.50   1679.40 o 
  -2  -1   3    82663.62    83585.56   2688.03 o 
  -1  -1   3      234.35      364.81     40.57 o 
   0  -1   3     5994.01     6029.84    424.43 o 
   1  -1   3      643.04      778.22     31.60 o 
   2  -1   3     4222.62     4842.13    231.96 o 
   3  -1   3    12524.06    13233.26    430.83 o 
   4  -1   3     1789.68     1805.91     75.42 o 
   5  -1   3     2819.02     3041.53    146.39 o 
   6  -1   3     2361.46     2177.25     94.48 o 
   7  -1   3     7855.45     7764.82    317.55 o 
   8  -1   3     4118.77     4046.68    205.54 o 
   9  -1   3      637.42      670.28    102.70 o 
  10  -1   3      403.40      442.83     62.98 o 
  11  -1   3    14031.80    13927.69    678.51 o 
  12  -1   3    29347.18    29211.34   1384.09 o 
  13  -1   3    11216.24    11381.80    576.40 o 
 -12   0   3    11694.85    13038.62    631.16 o 
 -11   0   3      297.63      366.08     69.72 o 
 -10   0   3     2523.93     2792.31    138.39 o 
  -9   0   3      484.11      650.72     57.16 o 
  -8   0   3      212.06      219.03     35.28 o 
  -7   0   3       77.06       67.94     26.61 o 
  -6   0   3      234.65      278.63     25.14 o 
  -5   0   3     4380.63     4832.67    165.73 o 
  -4   0   3     1644.95     1453.42     56.70 o 
  -3   0   3    31203.99    30367.85    979.82 o 
  -2   0   3   106927.34   111039.02   3566.86 o 
  -1   0   3     8904.48     9301.47    337.39 o 
   0   0   3    22514.70    22736.71    841.42 o 
   1   0   3    24216.28    26174.75    841.93 o 
   2   0   3    20462.70    21945.29    782.00 o 
   3   0   3     3896.27     3973.94    157.09 o 
   4   0   3      428.31      432.82     30.90 o 
   5   0   3    38862.77    41226.29   1332.15 o 
   6   0   3    46420.54    49520.43   1600.40 o 
   7   0   3     2913.10     3242.55    163.00 o 
   8   0   3    15227.06    15166.78    503.47 o 
   9   0   3     1410.36     1461.00     79.42 o 
  10   0   3     6362.72     6492.60    334.90 o 
  11   0   3     5672.47     5855.02    311.84 o 
  12   0   3    12989.79    13772.02    678.23 o 
  13   0   3    10756.33    10744.98    545.72 o 
 -12   1   3      754.63      824.30     96.96 o 
 -11   1   3      971.61     1118.34     87.39 o 
 -10   1   3     1347.07     1433.22     92.46 o 
  -9   1   3     1534.43     1694.82     96.36 o 
  -8   1   3     1194.42     1294.25     79.03 o 
  -7   1   3     3152.37     3275.22    123.69 o 
  -6   1   3      706.38      955.13     48.34 o 
  -5   1   3    13447.28    13805.76    453.27 o 
  -4   1   3     1746.41     1971.27     73.67 o 
  -3   1   3   341639.09   367149.19  11818.43 o 
  -2   1   3   647619.44   703412.13  22593.98 o 
  -1   1   3   270378.13   281822.47   9029.81 o 
   0   1   3    51140.41    53128.64   1960.48 o 
   1   1   3    26594.36    29210.13   1078.28 o 
   2   1   3     2916.53     3411.08    123.57 o 
   3   1   3    17838.53    20041.67    647.34 o 
   4   1   3      177.61      271.55     29.65 o 
   5   1   3     2249.27     2390.16     88.57 o 
   6   1   3      288.58      316.68     26.27 o 
   7   1   3     8154.21     8066.15    273.45 o 
   8   1   3     6613.44     6684.91    266.45 o 
   9   1   3     3710.55     3889.55    168.25 o 
  10   1   3      541.10      369.41    108.11 o 
  11   1   3     5371.43     5341.43    288.86 o 
  12   1   3     2580.63     2679.79    173.95 o 
  13   1   3      120.61      100.32     60.79 o 
 -12   2   3    10892.49    12137.49    866.58 o 
 -11   2   3      803.10      886.56     75.76 o 
 -10   2   3    16757.43    17229.68    662.09 o 
  -9   2   3    27280.96    28470.99   1071.89 o 
  -8   2   3    24248.02    25534.32    838.06 o 
  -7   2   3    42717.00    43465.87   1409.25 o 
  -6   2   3     3922.90     4003.97    143.95 o 
  -5   2   3    13525.19    13453.74    442.96 o 
  -4   2   3      802.41      746.07     35.76 o 
  -3   2   3    27128.48    27452.18    887.37 o 
  -2   2   3    68520.84    72096.98   2312.55 o 
  -1   2   3     3746.30     3959.75    153.16 o 
   0   2   3     1934.19     1947.18     78.02 o 
   1   2   3     1886.76     1933.84     77.65 o 
   2   2   3        2.20       46.91     14.04 o 
   3   2   3    32387.56    35657.63   1146.90 o 
   4   2   3    13403.91    13949.03    485.65 o 
   5   2   3     7554.41     7898.12    265.02 o 
   6   2   3     8748.13     9006.03    302.26 o 
   7   2   3    18856.75    18713.82    614.24 o 
   8   2   3    53604.93    54524.23   2025.02 o 
   9   2   3    32766.94    33195.73   1244.22 o 
  10   2   3    30886.02    30918.24   1162.03 o 
  11   2   3    17101.21    16632.51    803.68 o 
  12   2   3     1206.01     1161.83    108.49 o 
  13   2   3     2847.75     2704.98    181.60 o 
 -12   3   3      944.52     1037.86    151.35 o 
 -11   3   3       98.10       49.82    110.80 o 
 -10   3   3      729.43      681.67     63.24 o 
  -9   3   3      140.32      118.44     38.12 o 
  -8   3   3      474.74      500.09     42.39 o 
  -7   3   3       16.23      307.56     76.31 o 
  -6   3   3     1565.28     1542.77     68.82 o 
  -5   3   3     2058.42     2136.18     83.00 o 
  -4   3   3     1797.67     1852.33     70.88 o 
  -3   3   3    18079.26    19727.60    640.11 o 
  -2   3   3    41740.85    41508.20   1336.90 o 
  -1   3   3    17140.96    17922.88    667.38 o 
   0   3   3      283.85      335.02     26.53 o 
   1   3   3    16019.45    15656.51    507.79 o 
   2   3   3    12081.17    12493.23    406.55 o 
   3   3   3   121708.04   124128.16   3979.82 o 
   4   3   3    29447.17    31268.27   1009.86 o 
   5   3   3    13032.38    12739.98    488.52 o 
   6   3   3      759.66      809.11     59.46 o 
   7   3   3    18568.27    17304.75    657.92 o 
   8   3   3   110066.00   109975.29   4065.38 o 
   9   3   3    72821.41    72015.72   2672.85 o 
  10   3   3    67826.67    68301.87   2536.35 o 
  11   3   3     9463.72     9771.21    426.49 o 
  12   3   3       61.25       91.88     53.50 o 
  13   3   3     1154.23     1305.23    120.36 o 
 -12   4   3      178.38      308.07    108.09 o 
 -11   4   3       84.14      213.56     66.80 o 
 -10   4   3      751.74      775.46     67.27 o 
  -9   4   3      210.03      315.35     60.32 o 
  -8   4   3     7037.05     7315.79    256.58 o 
  -7   4   3    64609.04    65791.95   2124.70 o 
  -6   4   3    82844.34    83608.73   2693.35 o 
  -5   4   3    33263.61    33560.52   1088.04 o 
  -4   4   3    23445.26    25079.14    814.50 o 
  -3   4   3    99931.04   102649.62   3299.87 o 
  -2   4   3    10381.88    10249.50    339.14 o 
  -1   4   3       10.08       82.44     11.70 o 
   0   4   3    68632.38    66648.22   2460.04 o 
   1   4   3     2742.06     2666.66     91.98 o 
   2   4   3    61923.65    61048.99   1964.60 o 
   3   4   3    80622.21    81011.43   2600.00 o 
   4   4   3    34009.58    34777.59   1124.08 o 
   5   4   3     4897.80     5045.23    176.49 o 
   6   4   3     1598.48     1733.14     77.12 o 
   7   4   3     4569.81     4034.79    204.84 o 
   8   4   3     2376.94     2359.10    116.38 o 
   9   4   3     1286.31     1407.52     73.29 o 
  10   4   3      713.28      585.88     59.97 o 
  11   4   3     1411.87     1411.16     95.48 o 
  12   4   3        6.34       54.79     55.31 o 
  13   4   3     4334.94     4449.35    260.09 o 
 -11   5   3    20236.75    20974.60   1011.05 o 
 -10   5   3     4550.74     4540.22    255.95 o 
  -9   5   3     1111.13     1364.53     78.72 o 
  -8   5   3      610.50      662.21     49.70 o 
  -7   5   3    17895.56    17847.31    591.11 o 
  -6   5   3    23568.65    23262.28    762.96 o 
  -5   5   3     2927.93     2878.86    111.01 o 
  -4   5   3     5768.11     6021.22    207.90 o 
  -3   5   3       50.49      117.29     31.98 o 
  -2   5   3      413.74      449.42     35.11 o 
  -1   5   3       38.62       86.62     19.50 o 
   0   5   3    12762.63    13097.41    663.48 o 
   1   5   3      253.04      390.58     23.03 o 
   2   5   3     4178.69     3741.56    129.26 o 
   3   5   3    26903.07    27573.06    892.69 o 
   4   5   3    21200.54    21415.45    698.74 o 
   5   5   3      242.29      315.00     30.22 o 
   6   5   3      462.70      492.66     58.74 o 
   7   5   3    26930.40    25288.98   1183.16 o 
   8   5   3     4732.87     4310.38    187.42 o 
   9   5   3      188.34      205.80     40.52 o 
  10   5   3      541.85      615.19     52.95 o 
  11   5   3     4058.58     3985.80    187.34 o 
  12   5   3      674.66      633.92     71.99 o 
  13   5   3     1871.73     1792.06    146.85 o 
 -11   6   3     4216.55     4202.78    378.63 o 
 -10   6   3      421.05      468.63     77.83 o 
  -9   6   3     2370.80     2598.63    116.41 o 
  -8   6   3      947.51      957.08     62.28 o 
  -7   6   3     2526.16     2622.35    110.43 o 
  -6   6   3     1509.74     1334.63     68.79 o 
  -5   6   3     1088.78      961.22     54.84 o 
  -4   6   3      258.04      272.80     25.78 o 
  -3   6   3     1217.53     1279.93     69.80 o 
  -2   6   3     2522.17     2565.23    105.42 o 
  -1   6   3    75464.96    73177.05   3139.31 o 
   0   6   3    44849.50    45219.05   2040.49 o 
   1   6   3     5452.92     5599.52    190.12 o 
   2   6   3      908.97     1063.06     69.46 o 
   3   6   3    35021.17    35325.38   1143.93 o 
   4   6   3    64818.18    64013.82   2381.50 o 
   5   6   3    81458.39    80655.16   2600.88 o 
   6   6   3   107972.37   103810.61   3835.32 o 
   7   6   3    79757.41    72541.13   4391.47 o 
   8   6   3     8193.80     7265.51    561.41 o 
   9   6   3     2973.84     2796.47    137.19 o 
  10   6   3    13753.10    12854.12    510.18 o 
  11   6   3     9020.57     8829.79    316.09 o 
  12   6   3     2424.85     2254.66    132.54 o 
  13   6   3       72.84      148.55     70.62 o 
 -10   7   3     7686.38     7881.22    606.25 o 
  -9   7   3     1342.60     1428.15    143.01 o 
  -8   7   3      278.74      274.17     47.77 o 
  -7   7   3    12303.62    12155.59    412.98 o 
  -6   7   3     7571.73     7379.94    258.89 o 
  -5   7   3     1969.19     1839.01     82.46 o 
  -4   7   3      984.13      876.55     60.79 o 
  -3   7   3      251.39      326.86     38.97 o 
  -2   7   3   122597.27   117643.59   4646.77 o 
  -1   7   3   256081.73   247465.23  10901.76 o 
   0   7   3   130456.22   137335.28   6174.64 o 
   1   7   3     9424.83     9199.09    389.44 o 
   2   7   3    19928.62    21171.52    690.73 o 
   3   7   3    13862.67    13133.03    434.56 o 
   4   7   3     1123.09     1031.29     50.84 o 
   5   7   3    21279.84    20089.17    662.66 o 
   6   7   3    21130.37    20596.23    780.94 o 
   8   7   3       54.41       48.23     31.58 o 
   9   7   3     2040.98     1776.65    115.43 o 
  10   7   3      995.55      901.41     78.79 o 
  11   7   3       86.85       63.13     45.97 o 
  12   7   3     1805.90     1881.20    105.08 o 
  13   7   3     2935.64     2904.72    161.94 o 
 -10   8   3     2726.58     2703.17    211.98 o 
  -9   8   3     1881.75     1826.64    251.41 o 
  -8   8   3       74.61       65.17     86.47 o 
  -7   8   3       56.62       84.23     41.19 o 
  -6   8   3     3459.64     3532.99    164.53 o 
  -5   8   3     3950.40     3678.67    167.02 o 
  -4   8   3     3134.81     2848.25    135.82 o 
  -3   8   3      232.05      199.80     38.18 o 
  -2   8   3    12829.70    12984.18    504.72 o 
  -1   8   3     2030.73     2182.18    107.25 o 
   0   8   3      406.82      382.68     39.10 o 
   1   8   3     2090.46     2111.55    100.48 o 
   2   8   3     2377.23     2500.88     95.96 o 
   3   8   3    15661.10    14662.48    485.48 o 
   4   8   3      479.09      625.79     41.16 o 
   5   8   3      784.91      835.32     49.25 o 
   6   8   3     7208.41     7169.01    308.09 o 
   7   8   3    25252.79    24336.51    986.31 o 
   8   8   3       34.12       64.28     35.86 o 
   9   8   3    27049.19    24268.41    929.16 o 
  10   8   3    34729.22    31104.24   1221.00 o 
  11   8   3    17646.66    16483.14    652.34 o 
  12   8   3     3632.13     3503.64    180.89 o 
 -10   9   3        6.98       25.67     91.48 o 
  -9   9   3       71.81       21.02     94.58 o 
  -8   9   3      129.37       97.98     78.37 o 
  -7   9   3      535.10      502.52     60.17 o 
  -6   9   3       41.23       36.75     40.82 o 
  -5   9   3    10704.62     9833.37    408.08 o 
  -4   9   3     2124.01     1903.10    105.21 o 
  -3   9   3      318.46      273.15     39.67 o 
  -2   9   3    18509.15    18589.55    713.26 o 
  -1   9   3   101454.10   102422.98   3799.66 o 
   0   9   3    73116.55    68968.90   4592.53 o 
   1   9   3    15437.75    15423.61    715.42 o 
   2   9   3    22144.80    22377.60    846.53 o 
   3   9   3     5536.92     5625.25    235.27 o 
   4   9   3      844.08      867.95     66.32 o 
   5   9   3     3128.07     3025.36    120.34 o 
   6   9   3      551.79      523.84     52.46 o 
   7   9   3     2103.05     2158.37    116.29 o 
   8   9   3     7015.72     6997.15    329.80 o 
   9   9   3    17497.08    16288.29    636.96 o 
  10   9   3    25815.96    24257.71    934.65 o 
  11   9   3    13870.22    12651.40    515.23 o 
  12   9   3      739.30      652.29     78.30 o 
  -9  10   3      317.03      317.97    143.23 o 
  -8  10   3      152.51      242.87     91.48 o 
  -7  10   3     1967.64     1934.26    167.70 o 
  -6  10   3    37059.51    34278.40   1353.04 o 
  -5  10   3    73241.18    66473.06   3393.91 o 
  -4  10   3    48830.57    45817.34   2195.52 o 
  -3  10   3     5890.77     5625.96    240.00 o 
  -2  10   3     1951.60     1917.67    107.56 o 
  -1  10   3      292.80      391.02     59.04 o 
   0  10   3     1147.80     1250.93     80.16 o 
   1  10   3     1030.80      944.79     89.50 o 
   2  10   3     2109.90     2204.15     97.73 o 
   3  10   3     3039.32     2997.70    143.20 o 
   4  10   3     4395.81     4300.79    192.34 o 
   5  10   3     5689.16     5475.28    644.14 o 
   6  10   3      126.45      135.12     55.81 o 
   7  10   3     1843.01     1725.30    104.08 o 
   8  10   3      165.68      185.29     47.57 o 
   9  10   3     2553.47     2593.16    141.10 o 
  10  10   3      452.25      398.32     62.03 o 
  11  10   3      138.50      166.08     56.79 o 
  12  10   3     1071.06     1163.78    104.68 o 
  -8  11   3     6413.00     6147.43    370.92 o 
  -7  11   3      942.50      847.36    123.83 o 
  -6  11   3     2178.62     1987.32    170.11 o 
  -5  11   3    15995.96    14644.36    579.83 o 
  -4  11   3    17899.93    16921.82    660.72 o 
  -3  11   3    12162.87    12258.79    487.98 o 
  -2  11   3      281.19      237.60     44.17 o 
  -1  11   3    10592.57    10850.48    431.14 o 
   0  11   3      818.44      832.59     70.90 o 
   1  11   3      501.85      452.13     58.15 o 
   2  11   3      167.61      177.27     44.24 o 
   3  11   3     7342.03     7322.56    305.06 o 
   4  11   3      399.51      410.95     53.26 o 
   5  11   3    12431.31    11671.27    794.28 o 
   6  11   3    12357.80    11350.95    739.96 o 
   7  11   3    12851.42    13090.91    639.82 o 
   8  11   3    16204.62    17834.79   1217.73 o 
   9  11   3    14454.35    15976.73   1311.94 o 
  10  11   3     5446.82     6061.10    649.26 o 
  11  11   3     3514.25     3835.40    362.35 o 
  -7  12   3     1382.83     1233.77    148.50 o 
  -6  12   3     5301.46     4516.66    392.26 o 
  -5  12   3    15257.62    13774.53    707.20 o 
  -4  12   3    10806.02    10046.95    412.29 o 
  -3  12   3     4257.57     4181.68    194.57 o 
  -2  12   3     8920.77     9214.12    376.97 o 
  -1  12   3     1720.16     1890.62    112.04 o 
   0  12   3     3107.73     3170.93    157.43 o 
   1  12   3    10042.56     9644.42    570.93 o 
   2  12   3      100.57       98.14     44.92 o 
   3  12   3      736.86      631.20     67.27 o 
   4  12   3     2891.72     2559.19    137.99 o 
   5  12   3    31527.63    28670.07   1938.57 o 
   6  12   3    64732.53    59032.30   2687.35 o 
   7  12   3    48315.45    46602.68   2128.39 o 
   8  12   3    10388.44    10623.69    535.85 o 
   9  12   3     1153.88     1525.31    137.45 o 
  10  12   3     2836.90     2995.45    397.46 o 
  -6  13   3     4988.51     4134.04    277.16 o 
  -5  13   3    10578.83    10195.83    545.50 o 
  -4  13   3     8196.74     8154.63    347.24 o 
  -3  13   3     3050.96     2926.56    179.91 o 
  -2  13   3      137.93      115.01     53.37 o 
  -1  13   3     6771.60     7237.58    331.82 o 
   0  13   3    10833.69    10855.93    441.43 o 
   1  13   3      533.53      505.66     93.58 o 
   2  13   3     1212.47     1070.03     96.93 o 
   3  13   3     5693.80     5035.13    343.89 o 
   4  13   3     7462.24     6701.86    364.86 o 
   5  13   3      373.22      312.83     78.28 o 
   6  13   3     6642.42     6044.99    338.30 o 
   7  13   3     9195.04     8507.62    445.78 o 
   8  13   3       71.51      139.84     76.15 o 
   9  13   3     1948.20     2229.65    281.14 o 
  10  13   3      618.45      659.46    108.48 o 
  -5  14   3        1.94       40.59     89.26 o 
  -4  14   3      220.15      158.00     89.26 o 
  -3  14   3       96.78      100.98     59.52 o 
  -2  14   3      994.68      916.48     87.74 o 
  -1  14   3     3377.32     3445.04    176.01 o 
   0  14   3     1130.19     1254.59     84.89 o 
   1  14   3     7611.99     7841.83    338.42 o 
   2  14   3     6247.69     5777.06    262.65 o 
   3  14   3     4320.75     3797.43    194.19 o 
   4  14   3     9201.65     7621.93    410.99 o 
   5  14   3    12355.19     9979.01    516.22 o 
   6  14   3     8736.55     7504.39    408.80 o 
   7  14   3     7536.02     7087.57    387.79 o 
   8  14   3     8271.37     8166.77    527.80 o 
   9  14   3     2310.00     2598.41    319.01 o 
  -4  15   3     1610.91     1335.23    154.50 o 
  -3  15   3     3660.52     3756.26    405.63 o 
  -2  15   3      567.79      549.07     76.78 o 
  -1  15   3     1640.27     1628.12    137.43 o 
   0  15   3    10012.48    10110.92    424.80 o 
   1  15   3    24265.56    24279.89    945.51 o 
   2  15   3    20899.80    19859.89    784.44 o 
   3  15   3    12609.66    11187.71    631.29 o 
   4  15   3     6651.79     5659.39    330.21 o 
   5  15   3     1389.46      907.76    218.95 o 
   6  15   3     1657.53     1626.44    178.41 o 
   7  15   3      399.45      449.49    102.34 o 
  -2  16   3      570.71      550.24    172.96 o 
  -1  16   3     1013.31      921.27     99.96 o 
   0  16   3     1221.63     1288.25    114.85 o 
   1  16   3      123.75       99.76     70.40 o 
   2  16   3     7929.58     8041.92    356.32 o 
   3  16   3    13243.54    12255.42    626.67 o 
   4  16   3     4750.76     3955.47    265.33 o 
   5  16   3      193.32       37.33     81.57 o 
   6  16   3       54.53       23.78     76.15 o 
  -4 -15   4     4280.86     5560.12    319.39 o 
  -3 -15   4     2179.23     2534.00    181.88 o 
  -2 -15   4       87.04      129.71     77.83 o 
  -1 -15   4      300.08      391.58     94.63 o 
   0 -15   4     1300.98     1633.05    175.69 o 
   1 -15   4     1331.78     1601.63    335.17 o 
   2 -15   4      541.86      549.59    108.47 o 
  -6 -14   4      331.42      304.13    272.95 o 
  -5 -14   4     2460.38     3249.71    286.58 o 
  -4 -14   4    10738.18    12511.21    625.58 o 
  -3 -14   4     2946.75     2929.31    200.09 o 
  -2 -14   4     1411.02     1864.78    123.60 o 
  -1 -14   4    16087.71    19765.18   1521.03 o 
   0 -14   4    31746.88    36145.23   1717.46 o 
   1 -14   4    19891.30    21419.73   1098.89 o 
   2 -14   4     6667.55     7540.83    476.24 o 
   3 -14   4      438.41      475.30    102.98 o 
   4 -14   4      392.72      386.31    108.47 o 
   5 -14   4      501.63      686.98    123.82 o 
  -7 -13   4     4660.18     5633.42   1230.65 o 
  -6 -13   4    15173.40    20226.02   1311.90 o 
  -5 -13   4    16333.05    19777.01   1279.78 o 
  -4 -13   4    14115.14    14964.64   1577.42 o 
  -3 -13   4     4976.57     5882.34    321.22 o 
  -2 -13   4     3339.09     3962.92    193.14 o 
  -1 -13   4    11954.75    13963.10    554.25 o 
   0 -13   4    11622.55    13443.80   1037.61 o 
   1 -13   4     2552.48     2532.51    189.01 o 
   2 -13   4      229.32      308.07     87.90 o 
   3 -13   4     1437.61     1491.91    154.79 o 
   4 -13   4      293.17      401.04     99.37 o 
   5 -13   4     1678.81     1641.14    164.38 o 
   6 -13   4     2645.93     2612.91    329.85 o 
  -8 -12   4     1536.33     2062.94    400.06 o 
  -7 -12   4      587.33      571.27    102.98 o 
  -6 -12   4     1582.41     1656.26    289.24 o 
  -5 -12   4     8116.84    10633.26    714.66 o 
  -4 -12   4     4231.47     5263.59    389.49 o 
  -3 -12   4      123.80      246.63    110.80 o 
  -2 -12   4      155.37      224.58     55.65 o 
  -1 -12   4     2872.24     3296.37    165.01 o 
   0 -12   4     4854.43     5335.92    320.34 o 
   1 -12   4     1110.76      974.12    112.33 o 
   2 -12   4      999.57      940.37    116.54 o 
   3 -12   4     1643.28     1644.00    154.80 o 
   4 -12   4      870.84      957.08    127.66 o 
   5 -12   4     1552.61     1388.99    152.77 o 
   6 -12   4      507.68      430.44    159.45 o 
   7 -12   4      160.22      153.28     94.63 o 
  -9 -11   4      361.38      340.98     77.94 o 
  -8 -11   4     5825.59     7006.17    588.98 o 
  -7 -11   4     4812.32     5062.67    434.56 o 
  -6 -11   4      155.09       91.57     54.03 o 
  -5 -11   4      316.21      281.73    181.06 o 
  -3 -11   4    19234.84    23010.67   1069.53 o 
  -2 -11   4    16089.71    18710.28    725.52 o 
  -1 -11   4     1834.45     1992.83    117.50 o 
   0 -11   4       29.08      128.26     45.90 o 
   1 -11   4     1121.63     1253.18     93.07 o 
   2 -11   4      130.28      243.21     76.43 o 
   3 -11   4       90.97       67.56     68.79 o 
   4 -11   4     3726.10     3250.47    235.30 o 
   5 -11   4    38860.12    34144.27   2273.00 o 
   6 -11   4    44662.61    37560.94   2591.45 o 
   7 -11   4    12371.66    11432.55    605.19 o 
   8 -11   4     3592.49     3219.77    324.50 o 
 -10 -10   4    18626.38    18109.51   1255.65 o 
  -9 -10   4     9964.58    10769.51    667.16 o 
  -8 -10   4     1673.34     1590.00    118.67 o 
  -7 -10   4      389.68      429.37     67.43 o 
  -6 -10   4     3109.02     3801.29    358.02 o 
  -5 -10   4    20517.66    22529.40   1408.23 o 
  -4 -10   4    36356.46    39819.82   3112.49 o 
  -3 -10   4     7925.24     9174.32    370.38 o 
  -2 -10   4       85.18      105.53     36.96 o 
  -1 -10   4      106.97      164.07     46.61 o 
   0 -10   4     3082.34     3514.45    190.91 o 
   1 -10   4     9915.36    10444.98    769.58 o 
   2 -10   4     8093.14     8103.80    430.82 o 
   3 -10   4      524.34      477.27     85.93 o 
   4 -10   4     2004.01     1919.71    162.46 o 
   5 -10   4     4543.88     3888.10    250.38 o 
   6 -10   4      145.66       95.44     77.72 o 
   7 -10   4     1464.69     1312.69    143.32 o 
   8 -10   4     2268.91     2144.33    186.29 o 
   9 -10   4       35.16       20.64     83.04 o 
 -10  -9   4     8841.17     9138.83    397.72 o 
  -9  -9   4    14741.88    15342.55    615.04 o 
  -8  -9   4     7624.17     7802.08    402.20 o 
  -7  -9   4      914.73      905.69     84.15 o 
  -6  -9   4      466.20      438.08     62.26 o 
  -5  -9   4    11184.62    11539.30    767.80 o 
  -4  -9   4     3260.54     3687.62    238.07 o 
  -3  -9   4     4624.07     5288.26    225.58 o 
  -2  -9   4        9.11       13.59     33.54 o 
  -1  -9   4     7061.06     7979.47    283.65 o 
   0  -9   4    25100.51    28237.14    982.23 o 
   1  -9   4    10249.76    10248.85    355.55 o 
   2  -9   4      940.87      991.75     66.08 o 
   3  -9   4     8594.54     7114.56    308.39 o 
   4  -9   4    16791.35    14744.05    736.93 o 
   5  -9   4      486.80      416.52     82.11 o 
   6  -9   4    10881.20    10204.72    532.52 o 
   7  -9   4    24521.38    22093.60   1081.43 o 
   8  -9   4    23575.85    22537.91   1105.81 o 
   9  -9   4    22171.90    20692.91   1022.57 o 
  10  -9   4      464.94      572.73    121.61 o 
 -11  -8   4       19.10        0.00    108.09 o 
 -10  -8   4        6.32        0.00     52.28 o 
  -9  -8   4      631.44      714.19     86.47 o 
  -8  -8   4      296.37      283.57     78.30 o 
  -7  -8   4      783.90      886.23    112.05 o 
  -6  -8   4     1295.90     1279.18     91.32 o 
  -5  -8   4     4769.97     4848.31    256.28 o 
  -4  -8   4     8565.84     8314.20    473.89 o 
  -3  -8   4     4034.06     4486.69    229.10 o 
  -2  -8   4       89.99      157.12     31.68 o 
  -1  -8   4    17794.05    20112.26    670.26 o 
   0  -8   4    58596.78    65429.54   2118.28 o 
   1  -8   4   168156.30   178046.83   5732.30 o 
   2  -8   4    88059.78    78838.70   4043.16 o 
   3  -8   4     7906.78     7816.05    330.29 o 
   4  -8   4     1621.86     1477.10     97.37 o 
   5  -8   4     7092.70     7208.24    450.82 o 
   6  -8   4     5689.94     5568.75    255.03 o 
   7  -8   4      180.50      187.30     59.44 o 
   8  -8   4     1344.72     1544.65    108.85 o 
   9  -8   4     2422.78     2364.60    184.00 o 
  10  -8   4       24.54      132.09     93.49 o 
 -11  -7   4     1796.43     1942.09    175.73 o 
 -10  -7   4     2116.64     1989.73    131.03 o 
  -9  -7   4     3767.55     3415.22    178.23 o 
  -8  -7   4     3349.97     3272.55    170.10 o 
  -7  -7   4       74.98       58.57     41.27 o 
  -6  -7   4      532.25      496.76     56.00 o 
  -5  -7   4      102.76       91.61     47.20 o 
  -4  -7   4     5438.98     5295.99    216.79 o 
  -3  -7   4    25478.04    24400.51   1047.29 o 
  -2  -7   4     6730.87     6853.33    280.06 o 
  -1  -7   4     2695.21     2867.14    117.87 o 
   0  -7   4     2764.34     3297.63    131.10 o 
   1  -7   4    41476.81    43079.55   1398.76 o 
   2  -7   4    30145.86    27726.48    908.97 o 
   3  -7   4     7345.96     7436.26    262.32 o 
   4  -7   4     6714.96     6753.15    287.35 o 
   5  -7   4     8912.62     9114.97    376.11 o 
   6  -7   4       20.92       14.92     35.83 o 
   7  -7   4      113.80      152.74     44.40 o 
   8  -7   4      102.74      154.72     46.25 o 
   9  -7   4      416.29      423.64     60.41 o 
  10  -7   4       87.00       98.84     56.56 o 
  11  -7   4     5780.51     6165.52    611.53 o 
 -11  -6   4      207.39      305.86     92.18 o 
 -10  -6   4       98.49       40.74     48.41 o 
  -9  -6   4     9876.34     9525.06    396.78 o 
  -8  -6   4     7886.45     7751.96    327.90 o 
  -7  -6   4       33.03       43.89     34.14 o 
  -6  -6   4       37.92       39.70     32.56 o 
  -5  -6   4      238.97      192.95     36.40 o 
  -4  -6   4     1036.31     1113.38     78.03 o 
  -3  -6   4    10751.60    10099.02    440.07 o 
  -2  -6   4     2435.43     2502.73    153.03 o 
  -1  -6   4      323.89      356.30     42.57 o 
   0  -6   4     8349.19     9315.67    320.58 o 
   1  -6   4      475.70      369.67     34.43 o 
   2  -6   4      804.38      798.50     58.73 o 
   3  -6   4    11088.30    11104.04    375.91 o 
   4  -6   4    24184.69    25282.74    975.85 o 
   5  -6   4    51444.28    51616.60   1965.55 o 
   6  -6   4     2226.22     2280.30    121.22 o 
   7  -6   4     8775.71     8437.00    350.39 o 
   8  -6   4    11512.58    11760.98    478.01 o 
   9  -6   4      789.38      754.01     71.59 o 
  10  -6   4     6637.34     7124.38    528.59 o 
  11  -6   4    17951.85    17357.17    843.74 o 
 -12  -5   4      407.48      374.24    102.34 o 
 -11  -5   4       74.03       89.66     72.70 o 
 -10  -5   4      115.29      120.64     71.75 o 
  -9  -5   4      799.72      720.48     71.09 o 
  -8  -5   4     4109.37     4031.36    189.43 o 
  -7  -5   4    17495.92    16885.61    655.94 o 
  -6  -5   4    14412.81    14192.51    553.36 o 
  -5  -5   4     3192.00     3002.93    118.31 o 
  -4  -5   4    73827.36    67570.15   2228.78 o 
  -3  -5   4   312518.41   296654.25  12496.37 o 
  -2  -5   4   185855.75   158782.78   7274.53 o 
  -1  -5   4    20941.53    17559.00    896.75 o 
   0  -5   4      738.81      975.92     80.28 o 
   1  -5   4     1849.00     1629.29    115.02 o 
   2  -5   4      484.22      506.73     36.68 o 
   3  -5   4      892.53      905.04     50.01 o 
   4  -5   4    11952.25    12244.55    409.29 o 
   5  -5   4     8551.46     8801.16    358.42 o 
   6  -5   4     3852.53     3874.90    175.06 o 
   7  -5   4    33338.60    32674.48   1259.14 o 
   8  -5   4     7556.82     7624.18    320.93 o 
   9  -5   4      278.24      258.27     51.77 o 
  10  -5   4      230.52      232.81     53.41 o 
  11  -5   4      912.95      928.26    118.92 o 
  12  -5   4     1721.71     1758.61    145.12 o 
 -12  -4   4      464.57      547.59    110.80 o 
 -11  -4   4     3989.42     4127.04    259.74 o 
 -10  -4   4     8044.32     8371.64    355.02 o 
  -9  -4   4     4721.23     4783.08    219.29 o 
  -8  -4   4     2499.81     2502.68    130.41 o 
  -7  -4   4     1783.61     1806.25    101.72 o 
  -6  -4   4      573.81      586.50     63.07 o 
  -5  -4   4      933.23      979.67     50.00 o 
  -4  -4   4    51340.87    48664.83   1579.76 o 
  -3  -4   4   145768.05   139312.39   4698.95 o 
  -2  -4   4    75087.13    68012.51   3055.53 o 
  -1  -4   4     1476.27     1362.55    110.07 o 
   0  -4   4     5131.05     3577.23    182.84 o 
   1  -4   4    26108.72    22110.25    725.40 o 
   2  -4   4     7032.40     6777.99    285.02 o 
   3  -4   4      877.59      974.28     47.37 o 
   4  -4   4      123.78      148.81     24.24 o 
   5  -4   4      922.12     1060.71     66.34 o 
   6  -4   4     2019.12     1938.56    102.57 o 
   7  -4   4     6391.17     6650.80    279.29 o 
   8  -4   4     7359.98     7528.29    314.96 o 
   9  -4   4     1613.93     1765.46    106.36 o 
  10  -4   4      225.09      182.02     50.54 o 
  11  -4   4      173.59      135.12     61.15 o 
  12  -4   4      440.86      373.65     76.44 o 
 -12  -3   4      266.37      205.13     79.98 o 
 -11  -3   4     2218.56     2131.63    181.14 o 
 -10  -3   4     2345.87     2462.18    134.83 o 
  -9  -3   4      346.84      344.80     51.94 o 
  -8  -3   4     6996.69     6954.73    291.48 o 
  -7  -3   4    22117.34    21958.20    834.93 o 
  -6  -3   4     4526.36     4463.35    190.25 o 
  -5  -3   4       78.78      125.75     23.82 o 
  -4  -3   4      259.09      345.54     27.89 o 
  -3  -3   4     4046.44     3719.17    133.79 o 
  -2  -3   4     3627.82     3472.32    126.38 o 
  -1  -3   4      898.10      741.08     67.90 o 
   0  -3   4      169.96      229.73     22.37 o 
   1  -3   4       91.56      148.84     19.07 o 
   2  -3   4     3221.14     3121.21    143.53 o 
   3  -3   4     6071.67     7126.09    343.01 o 
   4  -3   4     3975.35     4021.63    218.38 o 
   5  -3   4    22968.67    22466.58    863.22 o 
   6  -3   4    20391.42    19851.49    768.39 o 
   7  -3   4   140758.97   144758.86   5464.92 o 
   8  -3   4   117736.34   118256.55   4471.58 o 
   9  -3   4    56466.73    55445.42   2115.49 o 
  10  -3   4    25204.29    23973.36   1135.81 o 
  11  -3   4     4892.28     4656.06    258.21 o 
  12  -3   4     2273.10     2177.96    156.62 o 
 -12  -2   4      225.77      328.01     83.82 o 
 -11  -2   4      891.88      932.30    107.02 o 
 -10  -2   4       15.22        3.45     39.60 o 
  -9  -2   4     4754.44     4849.91    214.40 o 
  -8  -2   4    10293.58    11026.19    435.73 o 
  -7  -2   4    31636.66    32045.12   1204.26 o 
  -6  -2   4    24062.51    23699.31    776.49 o 
  -5  -2   4    12148.78    11699.21    389.37 o 
  -4  -2   4    19115.26    19077.59    623.42 o 
  -3  -2   4    38682.31    37218.99   1205.30 o 
  -2  -2   4      446.85      541.44     29.24 o 
  -1  -2   4    18649.92    18157.85   1019.41 o 
   0  -2   4     7471.39     6484.69    253.04 o 
   1  -2   4     1419.00     1696.78     66.82 o 
   2  -2   4    37750.14    39822.31   1778.14 o 
   3  -2   4   113476.32   122696.35   5640.49 o 
   4  -2   4     3886.07     4002.78    199.08 o 
   5  -2   4      904.00     1069.56     79.60 o 
   6  -2   4     1176.96      995.43    104.36 o 
   7  -2   4    23106.66    23536.22   1102.80 o 
   8  -2   4     9115.18     9113.76    446.35 o 
   9  -2   4     9536.49     9011.69    401.82 o 
  10  -2   4     8701.83     8735.54    438.46 o 
  11  -2   4      697.79      649.33     82.11 o 
  12  -2   4     1165.82     1213.26    112.71 o 
  13  -2   4      501.73      394.51     85.93 o 
 -12  -1   4     3372.79     3584.18    227.32 o 
 -11  -1   4     1065.90     1256.30    120.36 o 
 -10  -1   4     1613.08     1772.14    106.96 o 
  -9  -1   4     2192.35     2365.55    122.62 o 
  -8  -1   4    17985.49    18785.27    716.53 o 
  -7  -1   4    98557.81   103118.71   3801.61 o 
  -6  -1   4    73739.37    74478.10   2402.28 o 
  -5  -1   4    10182.70    10323.10    399.78 o 
  -4  -1   4    25652.10    25076.15    815.56 o 
  -3  -1   4    13769.12    13604.45    520.42 o 
  -2  -1   4     2262.66     2271.16     82.25 o 
  -1  -1   4     5427.57     5662.51    215.93 o 
   0  -1   4      569.16      641.90     57.75 o 
   1  -1   4     8131.75     8755.21    289.48 o 
   2  -1   4    24699.13    26667.04    988.97 o 
   3  -1   4    14414.53    15886.92    749.16 o 
   4  -1   4    16170.85    16617.91    542.35 o 
   5  -1   4      461.92      535.85     51.70 o 
   6  -1   4      538.59      505.70     39.87 o 
   7  -1   4    13019.02    12685.75    421.70 o 
   8  -1   4      612.88      585.77     51.56 o 
   9  -1   4     1988.55     1963.58    128.05 o 
  10  -1   4     3916.43     3944.72    219.92 o 
  11  -1   4     6150.99     6294.21    334.83 o 
  12  -1   4        0.85       55.09     59.14 o 
  13  -1   4     3491.51     3508.93    221.70 o 
 -12   0   4    12309.03    13607.71    661.90 o 
 -11   0   4    10376.23    11153.80    547.03 o 
 -10   0   4      208.58      231.67     57.50 o 
  -9   0   4      361.12      371.34     47.78 o 
  -8   0   4     5847.90     6321.64    259.28 o 
  -7   0   4    23129.07    24028.10    789.04 o 
  -6   0   4      169.32      150.69     33.55 o 
  -5   0   4     1657.61     1763.97     70.08 o 
  -4   0   4     6213.02     6368.46    213.89 o 
  -3   0   4      221.10      230.30     17.86 o 
  -2   0   4     5120.86     4975.09    167.78 o 
  -1   0   4    10152.66    10657.32    488.20 o 
   0   0   4     4465.79     4965.55    188.62 o 
   1   0   4    33502.83    37879.17   1400.62 o 
   2   0   4    27322.59    28967.95    935.00 o 
   3   0   4   152154.22   175409.78   6273.48 o 
   4   0   4   135309.39   149137.33   5494.32 o 
   5   0   4    94955.86    97982.52   3149.34 o 
   6   0   4    79561.13    80327.95   2589.25 o 
   7   0   4    22327.07    23157.13    757.02 o 
   8   0   4    11725.50    12103.27    405.93 o 
   9   0   4    29178.85    30538.46   1430.71 o 
  10   0   4      730.06      667.63     74.46 o 
  11   0   4      933.11     1112.63    245.96 o 
  12   0   4      149.67      240.21    148.63 o 
  13   0   4     1271.26     1306.20    122.32 o 
 -12   1   4      353.97      469.84     83.82 o 
 -11   1   4     1313.99     1526.73    140.56 o 
 -10   1   4     2256.16     2522.91    133.03 o 
  -9   1   4     1720.36     1791.09     99.89 o 
  -8   1   4     3563.73     3846.95    168.60 o 
  -7   1   4    18380.79    18815.18    619.56 o 
  -6   1   4    14994.26    15917.54    525.03 o 
  -5   1   4     1730.62     2163.99     88.21 o 
  -4   1   4     2310.97     2057.54     76.99 o 
  -3   1   4    52878.86    53553.16   1722.60 o 
  -2   1   4   242511.81   253124.31   8141.75 o 
  -1   1   4   244372.95   258430.31  11643.72 o 
   0   1   4    10589.34    12501.38    464.08 o 
   1   1   4   104167.23   119230.45   3919.67 o 
   2   1   4     7131.77     7936.22    232.52 o 
   3   1   4    75190.66    77897.42   3261.35 o 
   4   1   4    61689.41    64901.13   2087.86 o 
   5   1   4   120718.24   130135.63   4179.84 o 
   6   1   4    80446.00    82010.14   2640.84 o 
   7   1   4     7128.85     7111.55    243.39 o 
   8   1   4        0.16       42.04     21.36 o 
   9   1   4      585.56      605.15     66.19 o 
  10   1   4      780.24      845.98     84.09 o 
  11   1   4     2087.78     2020.79    141.31 o 
  12   1   4      177.31      186.05     62.97 o 
  13   1   4      183.91      204.18     68.47 o 
 -12   2   4     9582.72    10748.65    531.15 o 
 -11   2   4    11984.02    12409.56    598.45 o 
 -10   2   4     1176.33     1235.52     92.32 o 
  -9   2   4      968.91     1086.44     80.24 o 
  -8   2   4    12261.73    13091.11    440.80 o 
  -7   2   4    27473.94    28423.49    927.79 o 
  -6   2   4     9079.49     8993.64    303.32 o 
  -5   2   4       98.71      120.19     19.09 o 
  -4   2   4      158.78      187.60     18.92 o 
  -3   2   4     7539.20     7860.75    260.11 o 
  -2   2   4   136296.22   138627.09   4437.96 o 
  -1   2   4    76487.26    79456.28   2937.24 o 
   0   2   4    36654.89    38726.37   1431.29 o 
   1   2   4    11524.66    11615.00    426.83 o 
   2   2   4     3719.09     3588.30    121.78 o 
   3   2   4        2.66       55.96     20.83 o 
   4   2   4      621.78      706.26     43.70 o 
   5   2   4     1190.78     1295.55     55.69 o 
   6   2   4    31424.76    31273.15   1015.14 o 
   7   2   4    15912.59    16330.17    538.21 o 
   8   2   4     7640.79     7514.11    297.84 o 
   9   2   4    36439.16    36702.15   1373.39 o 
  10   2   4     6926.24     7022.10    359.78 o 
  11   2   4      209.81      254.54     60.79 o 
  12   2   4     1752.94     1757.85    135.68 o 
  13   2   4     3237.24     3171.32    204.56 o 
 -12   3   4     3080.35     3374.42    308.24 o 
 -11   3   4     6577.41     6680.35    343.83 o 
 -10   3   4      136.48      126.29     45.25 o 
  -9   3   4        0.53       23.93     35.28 o 
  -8   3   4      316.87      356.61     37.69 o 
  -7   3   4       66.20       91.00     26.26 o 
  -6   3   4     2871.42     2775.95    106.76 o 
  -5   3   4       86.15      107.34     20.13 o 
  -4   3   4       28.54      297.54     51.34 o 
  -3   3   4      210.24      268.28     19.93 o 
  -2   3   4    42996.44    43539.45   1402.32 o 
  -1   3   4    79096.44    79263.21   2923.50 o 
   0   3   4    27512.73    26638.85    986.98 o 
   1   3   4     3551.81     3847.49    130.52 o 
   2   3   4    57534.97    57278.25   1844.14 o 
   3   3   4    38867.88    39217.39   1265.24 o 
   4   3   4      386.47      494.87     27.63 o 
   5   3   4     6839.12     6900.02    234.43 o 
   6   3   4     3477.19     3625.04    179.09 o 
   7   3   4      808.68      948.74     80.37 o 
   8   3   4    73622.52    71719.42   2657.45 o 
   9   3   4    33556.97    32781.53   1230.98 o 
  10   3   4    32276.78    31907.73   1201.32 o 
  11   3   4      683.09      681.08     78.28 o 
  12   3   4      860.29      772.67     89.76 o 
  13   3   4      286.07      244.09     70.63 o 
 -11   4   4      740.39     1037.82    145.94 o 
 -10   4   4       40.29       29.73     83.77 o 
  -9   4   4       54.63       55.88     37.18 o 
  -8   4   4      177.23      207.56     56.02 o 
  -7   4   4     5476.13     5641.24    201.21 o 
  -6   4   4    71824.76    71694.10   2312.50 o 
  -5   4   4    76884.11    78942.30   2540.46 o 
  -4   4   4     8356.57     8418.88    282.98 o 
  -3   4   4     1552.68     1893.54     73.31 o 
  -2   4   4    12701.98    12826.70    420.91 o 
  -1   4   4    60258.19    57990.54   2233.56 o 
   0   4   4     3169.11     3056.95    106.08 o 
   1   4   4    77491.51    78245.41   2517.05 o 
   2   4   4    86699.26    88084.87   2830.33 o 
   3   4   4    43083.82    43316.49   1397.38 o 
   4   4   4        6.86       19.46     19.87 o 
   5   4   4     6834.41     7314.47    248.54 o 
   6   4   4     5216.64     5032.61    245.55 o 
   7   4   4     4127.92     3661.28    254.43 o 
   8   4   4      579.65      571.73     51.26 o 
   9   4   4     1151.42     1130.53     80.13 o 
  10   4   4    11166.41    10791.04    429.48 o 
  11   4   4     6063.53     6015.80    256.18 o 
  12   4   4       94.23       78.65     70.26 o 
  13   4   4      999.77      847.59    101.24 o 
 -11   5   4     3328.12     3244.84    286.63 o 
 -10   5   4     2561.56     2618.46    162.20 o 
  -9   5   4      557.68      585.32     52.10 o 
  -8   5   4     1833.57     2014.38     93.51 o 
  -7   5   4    23260.23    23852.43    784.08 o 
  -6   5   4   147684.81   151956.78   4882.70 o 
  -5   5   4   145171.61   150659.55   4831.83 o 
  -4   5   4    33328.49    33814.09   1097.04 o 
  -3   5   4      838.79      980.63     47.63 o 
  -2   5   4      129.86      141.01     17.05 o 
  -1   5   4     7529.89     7160.93    239.49 o 
   0   5   4     5332.65     5095.53    172.50 o 
   1   5   4     4021.22     4154.12    143.24 o 
   2   5   4      565.97      652.24     32.27 o 
   3   5   4     6855.82     6763.04    226.34 o 
   4   5   4     2736.57     2570.13    126.51 o 
   5   5   4    14752.39    15438.50    508.18 o 
   6   5   4     1331.07     1204.13     65.01 o 
   7   5   4     7144.71     6825.65    338.96 o 
   8   5   4    17746.58    16309.30   1184.96 o 
   9   5   4    12410.24    11795.20    465.26 o 
  10   5   4      932.39      889.06     61.92 o 
  11   5   4     6027.42     5931.56    256.17 o 
  12   5   4    21186.21    20873.64   1003.71 o 
  13   5   4    12223.31    11677.64    589.90 o 
 -10   6   4      366.28      383.75     97.29 o 
  -9   6   4      375.49      388.51     47.99 o 
  -8   6   4     2703.20     2698.42    118.09 o 
  -7   6   4       48.37      115.97     48.30 o 
  -6   6   4     1559.79     1481.71     73.81 o 
  -5   6   4     4465.09     4313.09    159.39 o 
  -4   6   4      609.64      527.20     37.21 o 
  -3   6   4     1022.42     1116.98     53.51 o 
  -2   6   4     3662.93     3169.20    115.84 o 
  -1   6   4      354.65      426.23     49.15 o 
   0   6   4    21036.79    20051.55    650.47 o 
   1   6   4       89.01      121.12     37.30 o 
   2   6   4    21940.13    20853.75    794.00 o 
   3   6   4     2325.65     2518.32     92.56 o 
   4   6   4    92371.98    88792.71   2859.33 o 
   5   6   4   155084.59   150886.58   4851.09 o 
   6   6   4    92533.41    90166.72   2905.03 o 
   7   6   4    17970.83    16929.41    650.31 o 
   8   6   4     3622.68     3346.24    171.55 o 
   9   6   4     1753.53     1648.50    113.57 o 
  10   6   4      236.84      291.15    108.12 o 
  11   6   4     4464.44     4127.44    168.27 o 
  12   6   4     9684.76     9138.04    381.33 o 
  13   6   4     7433.86     7070.83    380.78 o 
  -9   7   4     7656.74     8153.03    440.19 o 
  -8   7   4      227.04      256.61     93.66 o 
  -7   7   4     1930.14     2051.26    112.70 o 
  -6   7   4    20085.05    20299.22    672.59 o 
  -5   7   4    51578.64    50804.36   1648.89 o 
  -4   7   4     2157.84     2078.17    120.17 o 
  -3   7   4     5612.88     5468.01    192.51 o 
  -2   7   4      614.38      684.27     38.67 o 
  -1   7   4     1757.42     1888.56     84.76 o 
   0   7   4    11938.96    11735.60    710.00 o 
   1   7   4     3906.50     3837.63    158.83 o 
   2   7   4    19598.57    18529.51    606.11 o 
   3   7   4     1024.42     1083.96     50.32 o 
   4   7   4    38565.22    37489.52   1217.08 o 
   5   7   4   110660.19   108399.87   3494.28 o 
   6   7   4    87131.84    81116.50   3003.43 o 
   7   7   4    26511.92    25154.88    951.35 o 
   8   7   4     2089.28     2079.59    110.99 o 
   9   7   4     5395.24     4696.63    316.52 o 
  10   7   4      340.70      245.68     49.39 o 
  11   7   4        6.92       20.82     45.25 o 
  12   7   4     1879.64     1763.11    119.24 o 
  13   7   4      543.13      502.73     84.08 o 
 -10   8   4    23643.28    23878.12   1672.23 o 
  -9   8   4    25128.83    25597.75   1244.55 o 
  -8   8   4     6499.40     6547.28    281.13 o 
  -7   8   4     6228.05     6189.88    263.61 o 
  -6   8   4    16429.86    16299.42    633.00 o 
  -5   8   4     4439.66     4283.48    189.71 o 
  -4   8   4       16.85        0.00     29.63 o 
  -3   8   4     1953.40     1879.05    103.85 o 
  -2   8   4     6873.26     6686.47    273.46 o 
  -1   8   4     8825.93     8283.05    379.47 o 
   0   8   4      507.58      406.11     37.81 o 
   1   8   4      505.60      630.94     46.89 o 
   2   8   4       96.79      145.19     19.89 o 
   3   8   4     1554.47     1534.57     66.84 o 
   4   8   4    29699.40    29500.53    962.81 o 
   5   8   4    30859.74    28852.74    945.68 o 
   6   8   4     1950.61     2134.22    110.67 o 
   7   8   4    10472.53    10042.77    399.47 o 
   8   8   4     6685.68     6842.96    286.37 o 
   9   8   4      283.99      240.23     56.62 o 
  10   8   4     7860.96     6971.38    403.71 o 
  11   8   4     3791.07     3284.56    212.04 o 
  12   8   4       96.69       76.54     51.88 o 
  -9   9   4      694.81      739.08    123.82 o 
  -8   9   4     1852.91     1964.83    173.67 o 
  -7   9   4        2.03       34.42     41.01 o 
  -6   9   4     2720.58     2633.54    136.45 o 
  -5   9   4      535.62      433.82     52.94 o 
  -4   9   4      769.11      706.47     63.15 o 
  -3   9   4     7032.28     6470.29    268.91 o 
  -2   9   4      770.09      634.05     54.26 o 
  -1   9   4     8392.69     8002.17    320.90 o 
   0   9   4    59857.94    56019.77   3196.20 o 
   1   9   4    45784.00    44138.30   2009.14 o 
   2   9   4    16819.79    16614.83    635.12 o 
   3   9   4    11755.42    11951.42    464.23 o 
   4   9   4    34219.82    33747.88   1100.46 o 
   5   9   4     5689.91     5318.07    200.81 o 
   6   9   4     2295.74     2212.69    116.56 o 
   7   9   4     1674.67     1667.15    100.02 o 
   8   9   4     8260.81     7821.94    323.02 o 
   9   9   4     3211.89     2864.29    151.10 o 
  10   9   4     1368.26     1301.93     97.30 o 
  11   9   4       56.80       52.40     49.24 o 
  12   9   4     1270.51     1373.17    107.82 o 
  -9  10   4     6708.98     6498.44    390.08 o 
  -8  10   4      793.09      747.56    137.84 o 
  -7  10   4      225.88      179.90    121.61 o 
  -6  10   4      195.92      240.79     50.91 o 
  -5  10   4     6037.85     5806.06    257.99 o 
  -4  10   4    23471.90    21122.25    812.60 o 
  -3  10   4      664.49      673.57    109.07 o 
  -2  10   4     5887.37     5976.01    250.68 o 
  -1  10   4     1082.72     1218.60     76.61 o 
   0  10   4    21546.18    20384.61   1262.44 o 
   1  10   4    89288.05    87628.11   4658.68 o 
   2  10   4   104177.81   101885.88   3772.21 o 
   3  10   4    81725.54    83445.27   3100.98 o 
   4  10   4     8563.01     8025.49    326.19 o 
   5  10   4      281.87      319.12     60.79 o 
   6  10   4     1940.92     1653.17    208.18 o 
   7  10   4     2164.53     2204.39    157.82 o 
   8  10   4     4462.35     4572.84    208.69 o 
   9  10   4      200.32      257.92     54.61 o 
  10  10   4     3397.43     3518.25    204.62 o 
  11  10   4      657.00      595.06     75.35 o 
  12  10   4       54.12       26.66     56.38 o 
  -8  11   4     2432.09     2320.36    206.36 o 
  -7  11   4      380.03      424.79    102.69 o 
  -6  11   4     5740.83     5225.24    236.76 o 
  -5  11   4    26442.09    24751.30    952.52 o 
  -4  11   4    16738.96    16150.02    633.42 o 
  -3  11   4      179.28      234.90     49.14 o 
  -2  11   4     3583.44     3387.29    160.75 o 
  -1  11   4    12098.89    11980.83    474.02 o 
   0  11   4    11962.84    11517.93    454.66 o 
   1  11   4       20.38       68.54     37.18 o 
   2  11   4    11632.66    10917.73    457.85 o 
   3  11   4       28.52      133.01     46.64 o 
   4  11   4     5728.71     5563.41    241.26 o 
   5  11   4      691.50      639.49     84.09 o 
   6  11   4     9271.58     8673.35    444.26 o 
   7  11   4     5596.19     5348.09    298.40 o 
   8  11   4      855.44      882.55    116.22 o 
   9  11   4      688.46      799.39    102.35 o 
  10  11   4     1691.49     1861.13    402.78 o 
  11  11   4     4794.88     4779.13    714.07 o 
  -7  12   4      718.39      548.53    116.53 o 
  -6  12   4      816.53      775.34    117.75 o 
  -5  12   4      505.11      387.20     60.81 o 
  -4  12   4     9730.17     9112.03    377.53 o 
  -3  12   4     6923.61     7086.48    300.75 o 
  -2  12   4     1021.15     1003.24     83.55 o 
  -1  12   4     3566.25     3659.19    174.61 o 
   0  12   4    15841.86    15629.74    611.49 o 
   1  12   4     7948.35     7438.04    400.16 o 
   2  12   4    14302.55    14284.90    479.40 o 
   3  12   4    15956.50    15390.30    602.97 o 
   4  12   4    11310.81    10936.14    442.92 o 
   5  12   4     3493.18     3320.29    212.04 o 
   6  12   4    19511.12    17162.60    898.50 o 
   7  12   4    23949.49    22457.08   1061.70 o 
   8  12   4     4488.71     4932.89    284.96 o 
   9  12   4      642.89      692.96     98.50 o 
  10  12   4     1334.37     1707.56    205.43 o 
  -6  13   4      737.06      733.58    123.82 o 
  -5  13   4     7346.83     7004.77    470.90 o 
  -4  13   4    33913.99    33855.96   1285.28 o 
  -3  13   4    27899.55    28682.49   1092.76 o 
  -2  13   4    19973.46    19971.73    772.78 o 
  -1  13   4    10340.08    10479.27    423.24 o 
   0  13   4     3419.90     3463.87    172.11 o 
   1  13   4     1734.11     1705.02    147.00 o 
   2  13   4      746.69      745.93     75.36 o 
   3  13   4        1.70        0.00     44.42 o 
   4  13   4     5130.80     4855.77    284.56 o 
   5  13   4     3704.33     3310.96    215.87 o 
   6  13   4     1505.57     1354.18    135.67 o 
   7  13   4      866.11      942.40    116.16 o 
   8  13   4        2.92       43.87     86.47 o 
   9  13   4     4033.19     4324.11    267.73 o 
  10  13   4     7997.34     8981.94    871.46 o 
  -5  14   4      984.88     1019.71    136.97 o 
  -4  14   4     3224.20     3197.54    169.96 o 
  -3  14   4       32.58       68.62     57.68 o 
  -2  14   4     1387.11     1300.46    144.69 o 
  -1  14   4      473.65      434.53     65.92 o 
   0  14   4       77.08       59.33     51.88 o 
   1  14   4     1188.85     1084.16     79.25 o 
   2  14   4     7401.51     7316.14    316.98 o 
   3  14   4      448.94      443.38     69.06 o 
   4  14   4      113.42      105.39     72.61 o 
   5  14   4     2713.21     2408.96    185.19 o 
   6  14   4     8983.65     7352.44    403.27 o 
   7  14   4     6918.13     6147.41    349.40 o 
   8  14   4     4657.54     4394.57    275.09 o 
   9  14   4     5173.73     5499.42    576.15 o 
  -4  15   4     6844.18     7024.84    570.93 o 
  -3  15   4     1858.60     1928.98    132.48 o 
  -2  15   4      661.44      641.57     93.89 o 
  -1  15   4     2075.44     1993.69    130.60 o 
   0  15   4     2581.37     2493.59    150.68 o 
   1  15   4     1676.63     1490.43    115.28 o 
   2  15   4     9052.11     8414.60    389.27 o 
   3  15   4    14874.61    13989.55    567.88 o 
   4  15   4     7847.49     6788.30    384.35 o 
   5  15   4     3366.43     2720.34    203.93 o 
   6  15   4     1922.82     1513.64    254.11 o 
   7  15   4     3413.68     3057.62    219.26 o 
  -2  16   4      819.41      792.08     94.00 o 
  -1  16   4     3027.70     2887.80    166.51 o 
   0  16   4       35.24       80.49     70.14 o 
   1  16   4     1873.08     1793.18    134.81 o 
   2  16   4    17157.69    16370.32    660.56 o 
   3  16   4    20364.47    18534.63    903.56 o 
   4  16   4     9616.12     8501.19    462.10 o 
   5  16   4     1346.07     1069.41    139.17 o 
   6  16   4    10428.17     8706.06    720.24 o 
  -3 -15   5      199.45      191.87     83.98 o 
  -2 -15   5      595.10      875.63    178.37 o 
  -1 -15   5      300.36      403.99     93.11 o 
   0 -15   5      583.36      787.59    112.70 o 
   1 -15   5     7096.01     8676.12    466.87 o 
   2 -15   5     8655.66    10237.71    543.52 o 
  -5 -14   5      510.25      578.39    218.91 o 
  -4 -14   5     2068.77     2471.90    300.07 o 
  -3 -14   5      243.63      275.07     82.91 o 
  -2 -14   5     3106.57     3752.16    229.90 o 
  -1 -14   5    15355.14    19740.58    962.19 o 
   0 -14   5    16713.16    19825.45    972.06 o 
   1 -14   5    11763.46    13488.58    681.86 o 
   2 -14   5     2295.09     2793.48    202.64 o 
   3 -14   5      202.63      274.21     93.11 o 
   4 -14   5      244.68      407.07    108.87 o 
  -7 -13   5     1155.12     1682.58    386.51 o 
  -6 -13   5        9.59      153.28    102.69 o 
  -5 -13   5      486.87      555.48    302.68 o 
  -4 -13   5     1089.31     1397.43    178.39 o 
  -3 -13   5      834.02      823.40    102.58 o 
  -2 -13   5      139.54      269.58     58.84 o 
  -1 -13   5     1068.60     1418.92    139.48 o 
   0 -13   5    14698.27    18235.10    893.24 o 
   1 -13   5    28932.55    33788.54   1924.99 o 
   2 -13   5    19335.62    22095.92   1074.37 o 
   3 -13   5     5968.55     6026.81    348.19 o 
   4 -13   5     6843.26     7157.51    405.65 o 
   5 -13   5     4532.30     4158.17    524.71 o 
   6 -13   5      581.17      402.69    106.20 o 
  -8 -12   5     1860.87     2478.45    443.33 o 
  -7 -12   5       22.81        0.00     78.37 o 
  -6 -12   5      393.22      374.37     87.65 o 
  -5 -12   5     1812.74     1845.27    402.79 o 
  -4 -12   5     5512.30     7175.02    503.23 o 
  -3 -12   5    10590.48    13188.91    931.77 o 
  -2 -12   5     2406.19     2896.01    150.61 o 
  -1 -12   5     4703.89     6001.98    259.91 o 
   0 -12   5    10546.64    12594.76    720.53 o 
   1 -12   5     5491.52     6521.16    573.59 o 
   2 -12   5     1026.39     1223.23    129.96 o 
   3 -12   5     8255.06     8337.98    644.30 o 
   4 -12   5     4407.13     4016.78    340.81 o 
   5 -12   5      663.98      588.64    105.06 o 
   6 -12   5      106.41      116.50     85.92 o 
   7 -12   5     1696.60     1643.89    171.90 o 
  -9 -11   5       10.04       36.73    186.46 o 
  -8 -11   5     3263.22     3569.13    425.70 o 
  -7 -11   5     3514.59     4027.61    382.04 o 
  -6 -11   5      740.81      926.17     94.20 o 
  -5 -11   5    17255.93    21901.94   1041.66 o 
  -4 -11   5    25836.63    30988.51   1957.17 o 
  -3 -11   5    12042.52    15022.06    711.72 o 
  -2 -11   5     1324.22     1620.75    107.47 o 
  -1 -11   5     5025.01     6103.74    261.34 o 
   0 -11   5     3670.03     4405.14    201.02 o 
   1 -11   5      631.88      683.10     94.64 o 
   2 -11   5     9887.66    10736.62    553.50 o 
   3 -11   5     9149.05     8865.71    484.73 o 
   4 -11   5    12382.06    11214.59    867.13 o 
   5 -11   5       19.86        0.00     72.31 o 
   6 -11   5     5872.04     5860.72    624.99 o 
   7 -11   5    12406.18    11326.35   1053.81 o 
   8 -11   5      964.68      754.90    121.60 o 
  -9 -10   5      344.59      448.01    224.30 o 
  -8 -10   5     3578.37     4050.97    372.24 o 
  -7 -10   5     3551.14     4321.26    429.56 o 
  -6 -10   5     1265.12     1366.49    137.32 o 
  -5 -10   5    14529.82    16920.24   1280.91 o 
  -4 -10   5    70722.43    86092.02   4295.81 o 
  -3 -10   5    59290.98    73449.63   2739.23 o 
  -2 -10   5    21866.99    26002.14    862.98 o 
  -1 -10   5     4937.45     5988.41    222.45 o 
   0 -10   5    11005.92    12908.35    557.77 o 
   1 -10   5    12601.66    14059.67    551.47 o 
   2 -10   5       58.03       67.56     61.15 o 
   3 -10   5      578.76      551.95     87.66 o 
   4 -10   5      441.56      383.56     82.11 o 
   5 -10   5      714.08      632.92    105.06 o 
   6 -10   5     4465.26     4402.81    503.12 o 
   7 -10   5     2953.66     2716.00    381.26 o 
   8 -10   5      299.00      380.58     99.93 o 
   9 -10   5     2514.09     2632.68    337.95 o 
 -10  -9   5     1117.66     1137.25    148.93 o 
  -9  -9   5     4187.89     4444.25    286.56 o 
  -8  -9   5    14065.03    15191.51    607.61 o 
  -7  -9   5    16283.06    17952.01    823.95 o 
  -6  -9   5     2483.35     2682.41    254.88 o 
  -5  -9   5     3054.58     3299.57    167.45 o 
  -4  -9   5     8989.41     9512.20    703.48 o 
  -3  -9   5    11896.43    14277.26    558.47 o 
  -2  -9   5      129.06      197.32     47.59 o 
  -1  -9   5      720.33      834.99     62.02 o 
   0  -9   5      809.59     1159.82     70.66 o 
   1  -9   5       92.27       94.05     32.80 o 
   2  -9   5     3411.18     3277.97    181.11 o 
   3  -9   5     3361.87     3356.18    226.24 o 
   4  -9   5      326.14      310.19     55.07 o 
   5  -9   5     1605.18     1456.04    141.30 o 
   6  -9   5    23784.39    23409.00   1137.25 o 
   7  -9   5    36729.44    35669.59   1702.48 o 
   8  -9   5    18454.44    18278.77   1554.40 o 
   9  -9   5     2280.35     2254.69    191.69 o 
  10  -9   5      413.09      560.88    114.28 o 
 -10  -8   5        9.55        0.00    135.11 o 
  -9  -8   5     1012.65     1021.95    128.01 o 
  -8  -8   5      361.59      309.39     61.93 o 
  -7  -8   5      617.92      555.15     69.06 o 
  -6  -8   5     7400.43     7639.13    323.64 o 
  -5  -8   5      879.02      834.49     75.90 o 
  -4  -8   5       39.75       28.51     31.74 o 
  -3  -8   5      599.91      613.57     66.32 o 
  -2  -8   5      560.82      585.62     58.52 o 
  -1  -8   5       18.74      143.57     57.83 o 
   0  -8   5       40.54      158.23     69.08 o 
   1  -8   5       28.49      173.39     48.49 o 
   2  -8   5     6460.19     6351.54    544.75 o 
   3  -8   5     6347.92     5964.16    297.92 o 
   4  -8   5     1657.62     1733.32    108.90 o 
   5  -8   5      395.44      417.56     58.04 o 
   6  -8   5    24069.38    24488.01    957.11 o 
   7  -8   5    41188.89    42272.05   1665.50 o 
   8  -8   5    25873.63    25534.26    998.59 o 
   9  -8   5    20833.29    22100.42   1799.35 o 
  10  -8   5    13192.40    14471.76   2010.30 o 
 -11  -7   5     2201.22     2328.30    208.34 o 
 -10  -7   5      111.86        0.00     76.15 o 
  -9  -7   5     7770.15     7889.12    430.33 o 
  -8  -7   5    36756.60    35141.00   1338.20 o 
  -7  -7   5    45949.20    43309.36   1634.94 o 
  -6  -7   5    23573.92    21886.09    843.74 o 
  -5  -7   5     2988.72     2942.26    147.40 o 
  -4  -7   5     7675.15     7357.58    263.76 o 
  -3  -7   5     7028.62     6826.43    358.05 o 
  -2  -7   5       56.25       66.49     36.36 o 
  -1  -7   5       47.26       91.21     29.10 o 
   0  -7   5     3185.31     3734.22    145.35 o 
   1  -7   5     6061.34     6267.15    226.57 o 
   2  -7   5    85148.85    85049.30   6078.70 o 
   3  -7   5    53142.54    54142.95   2064.21 o 
   4  -7   5    11335.50    11652.93    471.49 o 
   5  -7   5     2694.41     2861.77    145.70 o 
   6  -7   5     3281.58     3510.87    169.81 o 
   7  -7   5     1399.73     1530.83    102.82 o 
   8  -7   5       19.83       52.29     45.42 o 
   9  -7   5        5.95       91.13     52.42 o 
  10  -7   5     2213.64     2344.41    183.00 o 
  11  -7   5     1506.54     1649.94    176.10 o 
 -11  -6   5      809.75      925.25    129.79 o 
 -10  -6   5      274.10      305.73     86.91 o 
  -9  -6   5     5691.63     5827.95    336.66 o 
  -8  -6   5    32978.35    32321.60   1231.93 o 
  -7  -6   5    30648.20    29240.53   1115.47 o 
  -6  -6   5      245.98      169.35     41.27 o 
  -5  -6   5      386.18      341.20     57.49 o 
  -4  -6   5     2601.51     2338.21    124.13 o 
  -3  -6   5      280.23      344.26     50.71 o 
  -2  -6   5     2440.38     2206.91     98.36 o 
  -1  -6   5     3451.81     3245.94    128.73 o 
   0  -6   5     1767.41     1839.93     84.64 o 
   1  -6   5       26.66       36.56     23.02 o 
   2  -6   5     8041.20     8007.37    391.93 o 
   3  -6   5    46917.37    51686.07   1673.77 o 
   4  -6   5    41739.22    42558.70   1629.97 o 
   5  -6   5    14483.74    14929.35    591.95 o 
   6  -6   5     1359.62     1539.71     95.82 o 
   7  -6   5     1565.67     1818.36    106.07 o 
   8  -6   5    17563.35    17719.60    699.33 o 
   9  -6   5      555.45      606.99     75.55 o 
  10  -6   5     5798.05     5860.61    387.81 o 
  11  -6   5     4994.04     4756.77    271.52 o 
 -11  -5   5     1264.20     1324.01    148.93 o 
 -10  -5   5       12.98       94.80     70.00 o 
  -9  -5   5       52.16      133.91     67.52 o 
  -8  -5   5      445.26      438.29     56.17 o 
  -7  -5   5     1327.86     1279.78     89.32 o 
  -6  -5   5      754.33      651.56     58.73 o 
  -5  -5   5      538.49      508.24     41.16 o 
  -4  -5   5    22154.60    19903.97    660.35 o 
  -3  -5   5    36045.36    31843.68   1401.94 o 
  -2  -5   5    14213.95    12374.20    420.62 o 
  -1  -5   5     2021.05     1789.38    122.57 o 
   1  -5   5     5000.26     4034.69    186.82 o 
   2  -5   5    70387.80    68156.96   2202.16 o 
   3  -5   5   182948.80   192674.41   6194.76 o 
   4  -5   5   103928.03   110117.27   4164.65 o 
   5  -5   5    60103.61    62438.17   2372.36 o 
   6  -5   5    35591.10    35879.49   1377.39 o 
   7  -5   5      109.89      106.69     40.69 o 
   8  -5   5     6298.88     6391.75    274.90 o 
   9  -5   5     1000.73      889.38     77.85 o 
  10  -5   5      247.99      203.44     54.61 o 
  11  -5   5     1377.91     1308.45    116.17 o 
  12  -5   5     3532.72     3772.72    233.18 o 
 -12  -4   5     2056.13     2259.60    196.64 o 
 -11  -4   5     2243.60     2400.84    193.05 o 
 -10  -4   5     4184.11     4376.49    269.64 o 
  -9  -4   5     6079.97     5875.37    329.12 o 
  -8  -4   5    24080.30    23508.47    899.39 o 
  -7  -4   5    14760.05    13969.27    548.96 o 
  -6  -4   5      234.95      249.79     38.83 o 
  -5  -4   5    10261.89    10167.75    346.06 o 
  -4  -4   5    14646.88    13661.55    458.10 o 
  -3  -4   5    66266.78    61606.64   1991.59 o 
  -2  -4   5   150012.06   135421.14   5472.80 o 
  -1  -4   5    55900.46    47744.18   1915.51 o 
   0  -4   5      705.44      692.79     57.17 o 
   1  -4   5     5587.92     4896.08    252.60 o 
   2  -4   5    30275.43    32511.36   1517.45 o 
   3  -4   5     7623.14     6854.81    440.13 o 
   4  -4   5      171.07      187.66     37.86 o 
   5  -4   5      271.83      317.77     51.97 o 
   6  -4   5       43.21       34.35     29.36 o 
   7  -4   5     1352.09     1270.03     85.35 o 
   8  -4   5     3107.84     2922.06    145.94 o 
   9  -4   5     1071.03     1034.97     83.02 o 
  10  -4   5     2603.82     2526.92    138.08 o 
  11  -4   5     2008.14     1790.91    139.51 o 
  12  -4   5      598.49      651.66     93.11 o 
 -12  -3   5     9082.40     9697.26    512.94 o 
 -11  -3   5     8167.87     8199.16    440.16 o 
 -10  -3   5       98.12      185.36     70.01 o 
  -9  -3   5       37.36       83.34     58.41 o 
  -8  -3   5      682.59      708.22     64.20 o 
  -7  -3   5      571.80      598.08     56.65 o 
  -6  -3   5     9344.72     9260.09    368.82 o 
  -5  -3   5       73.01      169.99     54.53 o 
  -4  -3   5    10070.06     9908.27    334.75 o 
  -3  -3   5      872.78      941.90     48.65 o 
  -2  -3   5     2477.02     2623.53    155.41 o 
  -1  -3   5     1814.99     1667.29    103.41 o 
   0  -3   5      307.37      498.68     35.50 o 
   1  -3   5       22.40       65.76     16.00 o 
   2  -3   5     8934.53     9270.00    433.24 o 
   3  -3   5     3572.55     3924.50    281.48 o 
   4  -3   5     2306.77     2444.15    194.74 o 
   5  -3   5        3.94       23.78     48.92 o 
   6  -3   5     4327.81     4317.11    346.13 o 
   7  -3   5      934.48      918.64    145.96 o 
   8  -3   5    31891.87    30083.80   1715.07 o 
   9  -3   5    10741.18    10123.09    522.26 o 
  10  -3   5      619.28      558.63     72.62 o 
  11  -3   5     1272.90     1226.81    108.89 o 
  12  -3   5     4517.85     4492.98    260.10 o 
 -12  -2   5     1790.85     2152.41    172.03 o 
 -11  -2   5     1072.18     1034.13    118.31 o 
 -10  -2   5      262.38      263.41     72.31 o 
  -9  -2   5      433.52      462.17     76.15 o 
  -8  -2   5     3426.57     3540.87    166.05 o 
  -7  -2   5     8571.72     8693.82    350.12 o 
  -6  -2   5     7163.64     7559.95    261.13 o 
  -5  -2   5     1057.54     1280.25    127.18 o 
  -4  -2   5    13645.93    13376.08    442.51 o 
  -3  -2   5     1848.39     1850.58     73.16 o 
  -2  -2   5    39269.01    39791.06   1740.12 o 
  -1  -2   5    89119.88    87863.72   3929.06 o 
   0  -2   5   103059.30    99445.81   4712.19 o 
   1  -2   5   167395.39   174299.86   5595.19 o 
   2  -2   5   132817.95   138424.44   4449.67 o 
   3  -2   5     5728.35     6341.31    268.15 o 
   4  -2   5    29216.17    30937.79   1435.57 o 
   5  -2   5    14051.18    15051.00    710.77 o 
   6  -2   5      134.14      155.03     28.03 o 
   7  -2   5    14164.46    14988.25    711.98 o 
   8  -2   5    38035.62    36858.45   2322.75 o 
   9  -2   5    32103.69    31116.10   1196.26 o 
  10  -2   5    16590.22    16700.78    801.79 o 
  11  -2   5     5634.14     5718.42    308.00 o 
  12  -2   5       93.58       24.32     64.97 o 
  13  -2   5      268.31      238.60     78.28 o 
 -12  -1   5     3358.68     3537.63    225.62 o 
 -11  -1   5     6424.54     6611.27    357.65 o 
 -10  -1   5     4513.66     4906.68    273.49 o 
  -9  -1   5       94.32      169.78     56.75 o 
  -8  -1   5    12100.45    12687.04    496.32 o 
  -7  -1   5   104590.70   109077.02   4030.91 o 
  -6  -1   5   196136.03   203651.05   6548.27 o 
  -5  -1   5    64024.84    63966.55   2065.28 o 
  -4  -1   5     2048.34     2131.39     82.88 o 
  -3  -1   5     1117.44     1148.26     48.83 o 
  -2  -1   5    40182.83    39025.63   1257.61 o 
  -1  -1   5    24795.85    27900.37   1036.82 o 
   0  -1   5     8390.92     8784.89    390.65 o 
   1  -1   5     8920.02     9754.36    371.03 o 
   2  -1   5      629.65      646.43     31.13 o 
   3  -1   5    11243.82    11932.26    464.24 o 
   4  -1   5     6881.11     7263.37    289.75 o 
   5  -1   5     1355.12     1415.41     57.68 o 
   6  -1   5       78.20      103.78     33.54 o 
   7  -1   5     1705.48     1658.16     87.91 o 
   8  -1   5     1977.53     1934.02    102.76 o 
   9  -1   5      221.20      312.36     45.50 o 
  10  -1   5       56.94      130.96     54.05 o 
  11  -1   5     5845.30     5901.45    315.67 o 
  12  -1   5    13663.23    13307.37    657.18 o 
  13  -1   5      757.45      721.37     97.41 o 
 -12   0   5      788.15      940.53    110.84 o 
 -11   0   5      585.56      717.58     95.55 o 
 -10   0   5      967.71      887.45     97.41 o 
  -9   0   5      201.06      221.41     55.32 o 
  -8   0   5      679.36      790.94     64.94 o 
  -7   0   5    16440.21    17376.98    575.83 o 
  -6   0   5    30786.55    32523.28   1058.40 o 
  -5   0   5     3947.67     3937.87    140.60 o 
  -4   0   5      419.87      370.10     25.14 o 
  -3   0   5     2166.77     2104.18     78.69 o 
  -2   0   5     1708.14     2045.46     74.84 o 
  -1   0   5      841.16      858.13     90.87 o 
   0   0   5      102.85      117.66     11.89 o 
   1   0   5    13281.28    13777.19    452.25 o 
   2   0   5    11023.45    12007.76    449.48 o 
   3   0   5    29567.05    31552.74   1018.71 o 
   4   0   5   147475.61   157052.38   5914.66 o 
   5   0   5    56738.16    61305.00   1975.81 o 
   6   0   5      376.88      555.57     81.14 o 
   7   0   5      853.88     1031.55     51.39 o 
   8   0   5      976.56     1149.51     72.78 o 
   9   0   5     1937.59     2017.64    130.00 o 
  10   0   5    13618.79    13610.11    659.45 o 
  11   0   5    47538.79    49461.23   2307.52 o 
  12   0   5    42049.89    42663.82   2000.67 o 
  13   0   5     5943.09     6102.54    336.69 o 
 -12   1   5      359.75      359.93     80.26 o 
 -11   1   5       79.07      178.35     68.79 o 
 -10   1   5      133.48       89.00     56.94 o 
  -9   1   5       61.12       99.99     45.94 o 
  -8   1   5     1189.38     1270.39     79.96 o 
  -7   1   5     5962.69     6454.93    226.59 o 
  -6   1   5    25605.35    26307.32    859.26 o 
  -5   1   5    13007.46    12856.57    425.82 o 
  -4   1   5      775.99     1070.45     95.98 o 
  -3   1   5     2748.22     2808.97    158.69 o 
  -2   1   5    28043.67    30294.65    980.52 o 
  -1   1   5     3033.87     2854.75    160.48 o 
   0   1   5     1330.68     1536.72     75.34 o 
   1   1   5     7293.86     7519.60    249.75 o 
   2   1   5    16262.21    16788.81    624.25 o 
   3   1   5   126504.41   131809.66   4236.88 o 
   4   1   5   268714.66   299537.44  11350.14 o 
   5   1   5   229886.50   257333.81   9497.53 o 
   6   1   5    30369.99    30751.33    997.68 o 
   7   1   5    13341.90    13705.50    453.33 o 
   8   1   5      296.68      298.76     29.54 o 
   9   1   5     1525.24     1414.66    103.01 o 
  10   1   5      799.45      794.62     80.27 o 
  11   1   5       29.19       15.61     51.49 o 
  12   1   5        2.57        0.00     53.50 o 
  13   1   5       17.94      104.49    178.35 o 
 -12   2   5     3361.65     3679.96    225.23 o 
 -11   2   5    19199.26    21072.99    988.37 o 
 -10   2   5    34711.54    35879.11   1641.75 o 
  -9   2   5    15863.73    15934.67    746.90 o 
  -8   2   5     1158.79     1214.26     78.03 o 
  -7   2   5     7185.70     7897.35    272.58 o 
  -6   2   5    29241.67    28590.80    932.27 o 
  -5   2   5      768.41      828.21     74.44 o 
  -4   2   5     1495.80     1516.10     72.81 o 
  -3   2   5       55.97      171.19     27.30 o 
  -2   2   5     4328.84     4086.66    142.00 o 
  -1   2   5     3285.01     3375.62    167.95 o 
   0   2   5    17824.67    17695.72    657.61 o 
   1   2   5     2009.92     2036.33     74.52 o 
   2   2   5      222.28      338.34     32.13 o 
   3   2   5      466.79      545.21     28.13 o 
   4   2   5      436.77      577.60     51.26 o 
   5   2   5      558.32      549.58     51.90 o 
   6   2   5     8634.99     8686.81    293.32 o 
   7   2   5       42.06       76.08     33.54 o 
   8   2   5     2617.00     2273.59    109.21 o 
   9   2   5     2018.02     2027.44    102.73 o 
  10   2   5     3447.90     3412.87    194.95 o 
  11   2   5      526.66      575.31    145.94 o 
  12   2   5     3930.22     3797.13    223.72 o 
  13   2   5      402.99      404.20     80.26 o 
 -11   3   5    10581.59    11123.90    541.08 o 
 -10   3   5    28182.23    29146.24   1341.48 o 
  -9   3   5     9501.97     9704.24    468.59 o 
  -8   3   5      144.76      303.40     64.75 o 
  -7   3   5     2601.38     2507.52    101.95 o 
  -6   3   5      979.22      962.41     53.35 o 
  -5   3   5     1437.18     1457.03     64.80 o 
  -4   3   5       29.36       55.65     16.78 o 
  -3   3   5     3345.19     3573.58    126.40 o 
  -2   3   5     1075.10     1056.18     47.15 o 
  -1   3   5       45.12      399.94     54.05 o 
   0   3   5    34106.40    35519.89   1316.54 o 
   1   3   5      256.46      305.49     22.75 o 
   2   3   5      439.27      567.88     28.81 o 
   3   3   5    23353.17    23845.08    773.33 o 
   4   3   5    61023.64    61530.38   1753.61 o 
   5   3   5     5742.34     6295.25    215.23 o 
   6   3   5      991.39     1155.12     56.43 o 
   7   3   5    30971.31    30252.19    986.74 o 
   8   3   5    34547.31    34175.55   1279.46 o 
   9   3   5     2205.83     2222.93    111.33 o 
  10   3   5     6130.47     6135.92    317.60 o 
  11   3   5     1069.21      994.35     97.42 o 
  12   3   5     5821.14     5891.92    317.51 o 
  13   3   5     3518.11     3434.54    214.06 o 
 -11   4   5       20.57       66.54     60.79 o 
 -10   4   5      416.77      495.97     83.78 o 
  -9   4   5     1927.51     1822.97    127.69 o 
  -8   4   5      618.21      652.50     49.73 o 
  -7   4   5     1349.43     1402.37     70.85 o 
  -6   4   5     3523.33     3545.82    133.04 o 
  -5   4   5     3667.85     3907.95    142.46 o 
  -4   4   5     6020.89     5921.71    203.52 o 
  -3   4   5    18311.91    18006.17    589.99 o 
  -2   4   5     5197.88     5127.97    200.99 o 
  -1   4   5    64450.98    61708.40   1979.64 o 
   0   4   5   361307.41   368920.31  13634.05 o 
   1   4   5   277710.25   273705.06  10113.94 o 
   2   4   5   103629.46   102832.84   3307.26 o 
   3   4   5    42470.15    42804.53   1381.72 o 
   4   4   5      854.88     1019.20     80.38 o 
   5   4   5    35654.74    38311.64   1238.00 o 
   6   4   5     6617.95     6789.90    234.87 o 
   7   4   5     1125.27     1096.07     69.87 o 
   8   4   5     5213.66     5059.50    275.25 o 
   9   4   5     4099.17     3981.74    178.05 o 
  10   4   5       23.00       58.81     36.31 o 
  11   4   5     1675.47     1554.24    116.56 o 
  12   4   5     2381.67     2355.15    160.45 o 
  13   4   5      359.26      386.77     78.28 o 
 -11   5   5    10252.43    10906.36    774.38 o 
 -10   5   5    24266.44    25969.38   1196.43 o 
  -9   5   5     3647.63     3795.61    209.94 o 
  -8   5   5      916.23      858.09     72.56 o 
  -7   5   5     9137.16     9219.97    317.87 o 
  -6   5   5    15408.75    15585.76    519.01 o 
  -5   5   5    45343.11    45363.85   1468.71 o 
  -4   5   5    12592.71    12540.18    417.24 o 
  -3   5   5    38311.84    38403.33   1239.97 o 
  -2   5   5    26921.17    27251.36   1015.38 o 
  -1   5   5      814.97      903.87     46.82 o 
   0   5   5    42069.77    41098.99   1551.39 o 
   1   5   5    77132.49    75439.37   2426.28 o 
   2   5   5    33880.22    32861.45   1244.66 o 
   3   5   5     1642.95     2007.62    108.51 o 
   4   5   5     2570.30     2586.04     85.03 o 
   5   5   5     4885.35     5140.01    207.88 o 
   6   5   5    17006.54    17177.75    567.33 o 
   7   5   5      134.36      124.25     31.31 o 
   8   5   5     9908.28     8905.71    602.67 o 
   9   5   5       60.72       61.35     36.07 o 
  10   5   5     3250.06     3099.50    150.84 o 
  11   5   5     3991.07     3736.98    178.02 o 
  12   5   5    11599.51    10923.42    549.63 o 
  13   5   5    20257.61    20260.56    982.12 o 
 -10   6   5     5709.02     6070.85    432.86 o 
  -9   6   5      285.01      319.85     53.22 o 
  -8   6   5        8.72        0.00     39.78 o 
  -7   6   5      418.33      432.99     43.01 o 
  -6   6   5     1407.12     1448.63     74.22 o 
  -5   6   5      549.70      581.07     47.40 o 
  -4   6   5      935.38      930.07     74.97 o 
  -3   6   5       68.99       64.27     23.78 o 
  -2   6   5     6646.13     6367.89    230.16 o 
  -1   6   5    11575.36    11356.66    375.47 o 
   0   6   5    27771.25    26031.34    844.55 o 
   1   6   5    18333.21    19689.22    920.51 o 
   2   6   5    14726.46    14477.23    475.44 o 
   3   6   5    43237.00    42691.62   1378.36 o 
   4   6   5     8723.89     7914.81    238.12 o 
   5   6   5    33638.51    31506.88   1024.24 o 
   6   6   5    33367.84    31823.51   1038.32 o 
   7   6   5      338.13      340.73     43.27 o 
   8   6   5      189.90      226.66     38.55 o 
   9   6   5      406.50      347.68     47.45 o 
  10   6   5    30548.81    27477.99   1272.63 o 
  11   6   5    37093.38    34753.59   1315.98 o 
  12   6   5    46906.23    44240.20   2075.61 o 
  13   6   5    17416.08    16814.28    824.31 o 
  -9   7   5      390.64      284.68     69.94 o 
  -8   7   5     1903.73     1878.17    113.38 o 
  -7   7   5       86.12       79.69     40.19 o 
  -6   7   5     1797.46     1856.79    103.84 o 
  -5   7   5    38824.95    38001.42   1236.97 o 
  -4   7   5    70432.14    71223.88   2645.98 o 
  -3   7   5    35265.68    33990.22   1269.72 o 
  -2   7   5     8577.38     8666.08    298.86 o 
  -1   7   5    91579.34    88769.91   2851.04 o 
   0   7   5    17956.27    17088.19    558.50 o 
   1   7   5     5205.96     5183.49    178.55 o 
   2   7   5     2330.20     2480.56     93.91 o 
   3   7   5        6.67       38.51     16.77 o 
   4   7   5     6346.54     6013.94    186.49 o 
   5   7   5    18059.13    16799.68    556.50 o 
   6   7   5    13742.28    12970.14    436.20 o 
   7   7   5     5404.39     5225.61    222.24 o 
   8   7   5      158.61      147.94     43.79 o 
   9   7   5     2856.15     2575.66    199.83 o 
  10   7   5     1717.27     1425.67    117.64 o 
  11   7   5     2556.44     2579.08    158.12 o 
  12   7   5     2022.94     1916.32    123.11 o 
  13   7   5       45.75       23.91     62.97 o 
  -9   8   5    20246.79    21587.12   1503.18 o 
  -8   8   5     6532.92     6608.95    286.04 o 
  -7   8   5      845.12      913.51     79.82 o 
  -6   8   5     2850.54     2916.89    145.03 o 
  -5   8   5     5800.21     5635.15    240.99 o 
  -4   8   5    24095.71    22611.87   1433.47 o 
  -3   8   5    33052.96    30954.47   1378.61 o 
  -2   8   5    38055.32    35993.50   1352.26 o 
  -1   8   5    11377.40    10816.15    420.67 o 
   0   8   5     2368.81     2187.15    103.51 o 
   1   8   5      337.12      393.83     36.75 o 
   2   8   5      778.64      911.82     47.86 o 
   3   8   5     4934.97     4727.40    167.04 o 
   4   8   5      897.87     1051.50     53.95 o 
   5   8   5     7947.81     7832.26    271.54 o 
   6   8   5     3888.68     3474.89    158.55 o 
   7   8   5      311.45      283.48     42.55 o 
   8   8   5      172.74      180.38     41.48 o 
   9   8   5    16226.52    14767.23    580.49 o 
  10   8   5     9927.17     8636.37    359.61 o 
  11   8   5     1945.02     1701.34    112.88 o 
  12   8   5     1514.54     1594.85    112.57 o 
  -9   9   5    12628.45    13143.86    958.97 o 
  -8   9   5     6401.27     6581.05    343.64 o 
  -7   9   5       37.56      106.50     48.28 o 
  -6   9   5     1231.17     1189.07     87.89 o 
  -5   9   5     9331.73     9022.19    367.07 o 
  -4   9   5     5850.44     5505.45    349.41 o 
  -3   9   5       41.45       78.22     37.84 o 
  -2   9   5      784.48      619.32     55.06 o 
  -1   9   5    11476.85    10678.18    417.41 o 
   0   9   5     3237.74     2919.45    163.68 o 
   1   9   5    20507.50    19727.95    747.42 o 
   2   9   5    43194.21    43552.00   1623.78 o 
   3   9   5     4551.75     4484.74    188.26 o 
   4   9   5     3601.37     3603.07    158.87 o 
   5   9   5    11258.04    10955.27    372.75 o 
   6   9   5    19795.69    17662.50    681.76 o 
   7   9   5    19885.83    18423.58    712.94 o 
   8   9   5    39340.38    39011.32   1464.21 o 
   9   9   5    38515.23    37128.37   1397.11 o 
  10   9   5    13982.00    12913.01    517.42 o 
  11   9   5      601.73      565.58     71.39 o 
  12   9   5     1979.05     1823.23    125.51 o 
  -8  10   5    12891.28    12213.15    894.04 o 
  -7  10   5     4314.14     4257.25    204.07 o 
  -6  10   5      789.04      750.30     71.63 o 
  -5  10   5     8491.01     7857.46    327.05 o 
  -4  10   5     3943.87     3882.09    182.38 o 
  -3  10   5     1027.48      850.04     71.60 o 
  -2  10   5     3506.03     3502.15    160.58 o 
  -1  10   5     8344.24     7938.20    330.21 o 
   0  10   5     4931.31     4745.41    241.35 o 
   1  10   5    72499.27    68824.38   2730.27 o 
   2  10   5    65167.29    65052.31   2416.33 o 
   3  10   5    23825.74    24857.70    939.54 o 
   4  10   5     1461.64     1595.26     91.44 o 
   5  10   5    14120.07    13570.63    530.27 o 
   6  10   5     5581.41     5438.16    296.43 o 
   7  10   5     6089.75     5983.63    321.43 o 
   8  10   5    17739.55    17226.80    670.47 o 
   9  10   5    10154.40     9693.34    446.24 o 
  10  10   5     1781.18     1893.91    120.17 o 
  11  10   5      775.30      777.39     81.59 o 
  12  10   5      111.45      131.25     59.96 o 
  -8  11   5    10328.17    10153.68    763.56 o 
  -7  11   5     1717.02     1711.97    168.55 o 
  -6  11   5      858.88      689.24     73.49 o 
  -5  11   5     1281.93     1308.29     94.55 o 
  -4  11   5      932.07     1041.96     83.83 o 
  -3  11   5     7049.09     6752.53    285.56 o 
  -2  11   5     8946.57     9050.77    365.56 o 
  -1  11   5     1508.80     1401.78     89.53 o 
   0  11   5     1881.29     2075.80    110.66 o 
   1  11   5     7134.65     6656.19    275.44 o 
   2  11   5     8529.08     8716.75    352.71 o 
   3  11   5     8019.62     8012.71    326.81 o 
   4  11   5      379.99      474.17     52.39 o 
   5  11   5    24258.74    22378.72   1048.94 o 
   6  11   5     9976.38     8738.54    631.16 o 
   7  11   5     1322.25     1223.94    135.16 o 
   8  11   5     1342.79     1430.54    131.51 o 
   9  11   5    11626.87    12503.84   1048.38 o 
  10  11   5     4058.33     4449.29    540.90 o 
  11  11   5      784.23      887.62    175.67 o 
  -7  12   5        7.08        0.00     84.07 o 
  -6  12   5      154.19       53.50     53.23 o 
  -5  12   5     1122.87     1102.21     95.70 o 
  -4  12   5      425.83      404.03     59.62 o 
  -3  12   5     7905.59     7777.37    325.24 o 
  -2  12   5     4547.81     4542.58    204.57 o 
  -1  12   5      265.67      281.54     49.73 o 
   0  12   5     4839.92     4511.54    203.45 o 
   1  12   5    33147.03    32497.66   1228.33 o 
   2  12   5    48988.82    47246.24   2021.29 o 
   3  12   5    20640.56    20294.52    783.42 o 
   4  12   5    23324.45    23319.09    896.79 o 
   5  12   5     7112.55     6741.14    359.59 o 
   6  12   5     1337.76     1542.21    142.40 o 
   7  12   5      793.23      679.80    100.80 o 
   8  12   5      159.76      239.16     75.29 o 
   9  12   5      100.98       71.46     67.53 o 
  10  12   5       56.01      177.17     74.97 o 
  -6  13   5      140.73      142.55     90.77 o 
  -5  13   5      470.76      437.73     67.64 o 
  -4  13   5     5966.15     5756.33    257.45 o 
  -3  13   5    23295.22    22785.78    887.22 o 
  -2  13   5    30480.15    31398.17   1194.27 o 
  -1  13   5     9579.65     9415.65    385.89 o 
   0  13   5     6808.18     6680.83    285.85 o 
   1  13   5     1945.65     1882.38    115.18 o 
   2  13   5      747.80      694.74     83.42 o 
   3  13   5     2577.63     2765.94    146.98 o 
   4  13   5     3286.81     3293.03    191.03 o 
   5  13   5     3732.21     3280.78    265.05 o 
   6  13   5     4340.13     4004.70    335.40 o 
   7  13   5     7196.29     6803.22    375.03 o 
   8  13   5      262.00      243.09     78.28 o 
   9  13   5     1149.21     1383.23    183.80 o 
  10  13   5      275.95      345.46     91.48 o 
  -5  14   5     1724.68     1715.77    169.83 o 
  -4  14   5      104.18       71.78     57.50 o 
  -3  14   5     7452.71     7166.60    311.16 o 
  -2  14   5    18728.45    19049.77    742.19 o 
  -1  14   5    23330.79    23449.95    903.02 o 
   0  14   5     1651.82     1674.03    125.35 o 
   1  14   5     8232.06     7795.95    395.57 o 
   2  14   5     7567.48     7551.92    289.11 o 
   3  14   5     1801.03     1700.62    117.88 o 
   4  14   5      356.90      360.86     85.93 o 
   5  14   5     1613.13     1484.46    143.01 o 
   6  14   5       64.80       24.94     81.07 o 
   7  14   5     2129.56     1843.94    170.10 o 
   8  14   5     2720.53     2567.00    198.72 o 
   9  14   5     3470.35     3798.30    250.46 o 
  -3  15   5     7463.07     7694.60    334.53 o 
  -2  15   5     3889.46     3789.05    240.36 o 
  -1  15   5     1698.02     1813.47    122.52 o 
   0  15   5     5946.47     5854.66    267.12 o 
   1  15   5     4943.73     4895.61    231.73 o 
   2  15   5      167.14       96.04     61.17 o 
   3  15   5     2628.60     2389.88    144.63 o 
   4  15   5      136.39        0.00     76.43 o 
   5  15   5      735.07      419.98    101.23 o 
   6  15   5     1292.08      921.84    127.67 o 
   7  15   5      684.15      563.65    107.02 o 
  -2  16   5     9654.14     9750.34    410.96 o 
  -1  16   5    11965.70    12522.46    648.20 o 
   0  16   5     5853.45     6038.52    301.01 o 
   1  16   5      274.63      250.85     73.32 o 
   2  16   5     2018.44     1896.78    137.23 o 
   3  16   5     1021.71      934.89    133.13 o 
   4  16   5      689.34      461.86    110.64 o 
   5  16   5      258.78      109.04     87.65 o 
   6  16   5     2054.76     1899.67    184.68 o 
  -4 -14   6     4841.48     6916.28    573.42 o 
  -3 -14   6      805.85     1064.54    119.47 o 
  -2 -14   6      570.42      772.94    172.96 o 
  -1 -14   6      930.32     1067.56    123.13 o 
   0 -14   6      121.56      170.25     84.08 o 
   1 -14   6       24.53      151.33     82.10 o 
   2 -14   6      173.56      268.52     83.82 o 
   3 -14   6       56.89      111.97    110.79 o 
  -6 -13   6     1717.59     2984.29    281.13 o 
  -5 -13   6      128.19       77.34    159.44 o 
  -4 -13   6      300.56      307.04    221.60 o 
  -3 -13   6     1923.88     2455.78    202.75 o 
  -2 -13   6     1989.22     2621.52    147.90 o 
  -1 -13   6      310.85      426.99     85.42 o 
   0 -13   6     1588.46     2035.09    162.44 o 
   1 -13   6    10934.17    13100.04    658.81 o 
   2 -13   6    22242.09    25787.89   1247.63 o 
   3 -13   6     5166.59     5526.58    329.00 o 
   4 -13   6      889.03      888.68    124.18 o 
   5 -13   6     2437.88     2687.11    259.54 o 
  -7 -12   6     5000.47     6591.06   1200.98 o 
  -6 -12   6      198.04      145.68    105.39 o 
  -5 -12   6      610.65      622.90    318.91 o 
  -4 -12   6     3539.96     4491.52    960.02 o 
  -3 -12   6      219.22      484.02    127.01 o 
  -2 -12   6      151.83      246.94     57.15 o 
  -1 -12   6      476.10      641.10     68.98 o 
   0 -12   6      172.42      264.44     77.72 o 
   1 -12   6      713.04      892.11    108.48 o 
   2 -12   6      630.15      937.33    112.70 o 
   3 -12   6      120.08      228.28     79.98 o 
   4 -12   6      590.99      532.24    101.23 o 
   5 -12   6     6290.01     6530.21    738.66 o 
   6 -12   6     7908.49     6533.44    546.71 o 
   7 -12   6     2483.89     2477.06    437.97 o 
  -8 -11   6     4956.66     6784.97    589.66 o 
  -7 -11   6     1786.55     2187.93    249.37 o 
  -6 -11   6      539.60      585.00     83.18 o 
  -5 -11   6     4104.65     4917.21    475.60 o 
  -4 -11   6     2024.93     2325.43    446.08 o 
  -3 -11   6     1243.57     1455.79    183.81 o 
  -2 -11   6    16632.38    22592.74    868.12 o 
  -1 -11   6    12600.37    14859.20    579.82 o 
   0 -11   6     3170.26     3707.99    227.53 o 
   1 -11   6     8385.41    10056.47    516.93 o 
   2 -11   6    49418.79    55768.02   2620.22 o 
   3 -11   6    55111.52    58810.67   4150.12 o 
   4 -11   6    31887.15    31469.61   3257.25 o 
   5 -11   6     5730.61     5561.27    695.33 o 
   6 -11   6     2049.05     2033.22    364.96 o 
   7 -11   6     1658.82     1745.52    232.47 o 
   8 -11   6      700.18      833.66    129.78 o 
  -9 -10   6     2640.18     2713.91    221.37 o 
  -8 -10   6     2140.66     2668.41    443.36 o 
  -7 -10   6     1101.46     1248.29    177.00 o 
  -6 -10   6      201.24      181.81     64.44 o 
  -5 -10   6     3260.29     3687.15    199.80 o 
  -4 -10   6    13656.49    16539.81   1166.03 o 
  -3 -10   6    21140.23    27416.15   1046.84 o 
  -2 -10   6    22376.60    28016.44    928.06 o 
  -1 -10   6     2734.62     3399.71    143.13 o 
   0 -10   6      906.93     1332.97     87.52 o 
   1 -10   6     8926.79    11135.20    561.10 o 
   2 -10   6    29347.83    32641.58   1553.01 o 
   3 -10   6    11357.92    11309.20   1330.43 o 
   4 -10   6     4559.60     4832.91    776.37 o 
   5 -10   6     8444.34     8270.59    844.71 o 
   6 -10   6     6581.51     6284.22    468.16 o 
   7 -10   6      184.42      148.50     86.48 o 
   8 -10   6       14.52       36.45     82.10 o 
   9 -10   6       47.27       89.18     94.58 o 
  -9  -9   6      681.02      540.84    110.64 o 
  -8  -9   6      296.32      196.38     91.48 o 
  -7  -9   6       76.71       14.22     52.29 o 
  -6  -9   6      340.97      387.91     67.27 o 
  -5  -9   6       58.76        0.00     46.60 o 
  -4  -9   6      133.38      133.46     51.94 o 
  -3  -9   6    21887.01    25277.97   1479.48 o 
  -2  -9   6    31751.77    37984.36   1243.06 o 
  -1  -9   6    11276.39    14431.96    491.08 o 
   0  -9   6     1937.77     2322.20    106.52 o 
   1  -9   6     8380.80     9488.47    330.90 o 
   2  -9   6     6765.16     7098.73    458.31 o 
   3  -9   6     2326.03     1879.13    143.05 o 
   4  -9   6     1150.54     1142.33     94.54 o 
   5  -9   6      445.67      478.52     87.91 o 
   6  -9   6        9.09        0.00     70.62 o 
   7  -9   6        2.21      191.50    218.88 o 
   8  -9   6      793.18      747.92    121.62 o 
   9  -9   6      359.32      366.03    102.34 o 
 -10  -8   6      318.90      111.93     91.88 o 
  -9  -8   6      194.10       31.94    129.71 o 
  -8  -8   6      946.03     1032.11    129.29 o 
  -7  -8   6      907.84      884.94     86.56 o 
  -6  -8   6     3622.77     3779.80    186.72 o 
  -5  -8   6     7127.38     7332.16    313.32 o 
  -4  -8   6     1674.64     1640.72    107.84 o 
  -3  -8   6      587.62      631.01     57.87 o 
  -2  -8   6    13951.53    15982.87    619.26 o 
  -1  -8   6    39465.65    47536.87   1548.29 o 
   0  -8   6    32657.82    39313.00   1283.01 o 
   1  -8   6    21259.02    23250.35    769.54 o 
   2  -8   6     1305.28     1326.82     93.54 o 
   3  -8   6     5120.91     5229.05    499.00 o 
   4  -8   6     4291.47     4379.45    204.93 o 
   5  -8   6      108.33      180.91     50.90 o 
   6  -8   6      914.83     1107.51     93.21 o 
   7  -8   6    14045.22    15189.41    611.17 o 
   8  -8   6    30327.58    31518.13   1301.35 o 
   9  -8   6    15898.45    17125.01   1691.71 o 
  10  -8   6     5504.49     5871.01    703.34 o 
 -10  -7   6       20.28        0.00     99.98 o 
  -9  -7   6     9925.92     9804.10    518.81 o 
  -8  -7   6    30962.02    29648.54   1648.79 o 
  -7  -7   6    27213.32    25305.52    975.69 o 
  -6  -7   6    11853.65    10627.91    482.55 o 
  -5  -7   6     5654.83     5526.28    257.71 o 
  -4  -7   6     3105.17     3048.16    135.07 o 
  -3  -7   6     3724.85     3466.24    214.22 o 
  -2  -7   6    58629.93    57051.79   3983.57 o 
  -1  -7   6    42927.58    48479.38   1788.00 o 
   0  -7   6    18196.49    21086.83    698.80 o 
   1  -7   6    20885.01    23178.88    767.12 o 
   2  -7   6     1534.46     1524.95    111.60 o 
   3  -7   6     3438.45     3583.39    172.70 o 
   4  -7   6     5567.60     5916.38    258.19 o 
   5  -7   6     1652.59     1812.86    110.55 o 
   6  -7   6      217.83      275.54     50.77 o 
   7  -7   6     9276.49     9798.18    404.97 o 
   8  -7   6     8425.68     9128.09    387.00 o 
   9  -7   6     2215.38     2343.76    177.74 o 
  10  -7   6      171.66      216.11     63.76 o 
  11  -7   6       35.97       39.22     61.08 o 
 -11  -6   6      843.22      878.16    135.33 o 
 -10  -6   6       96.12       45.08     77.72 o 
  -9  -6   6     1488.23     1310.23    218.95 o 
  -8  -6   6     9600.76     8857.59    470.90 o 
  -7  -6   6    40693.46    37661.99   1429.41 o 
  -6  -6   6    34266.21    31843.17   1209.93 o 
  -5  -6   6     8963.48     7991.13    420.22 o 
  -4  -6   6     2340.58     2129.08    121.78 o 
  -3  -6   6    30612.46    27423.51   1401.76 o 
  -2  -6   6    23074.81    20338.27    877.12 o 
  -1  -6   6       88.07       74.71     27.41 o 
   0  -6   6     2982.92     2812.27    252.26 o 
   1  -6   6      105.19      109.22     27.81 o 
   2  -6   6      491.52      449.49     40.77 o 
   3  -6   6     2788.36     2731.04    138.29 o 
   4  -6   6     4629.37     4986.40    220.45 o 
   5  -6   6     1746.14     1868.88    106.30 o 
   6  -6   6     7891.99     8071.47    336.26 o 
   7  -6   6      801.93      816.91     69.52 o 
   8  -6   6     5626.65     5788.88    254.34 o 
   9  -6   6    15860.60    16796.16    945.91 o 
  10  -6   6    22410.99    23385.76   1430.83 o 
  11  -6   6    33968.96    35200.92   2532.74 o 
 -11  -5   6     2321.93     2331.72    206.35 o 
 -10  -5   6     5056.06     5220.92    319.42 o 
  -9  -5   6       56.43       29.12     68.47 o 
  -8  -5   6        8.93        0.00     54.53 o 
  -7  -5   6      691.74      607.07     78.11 o 
  -6  -5   6      223.97      396.72    116.44 o 
  -5  -5   6     4153.75     3763.55    147.83 o 
  -4  -5   6     1889.69     1686.63     81.64 o 
  -3  -5   6    11103.63    10212.05    422.12 o 
  -2  -5   6     7498.12     6525.47    236.05 o 
  -1  -5   6     6598.82     5782.87    268.08 o 
   0  -5   6      287.71      283.85     33.44 o 
   1  -5   6     3096.16     2701.48    111.15 o 
   2  -5   6    17660.30    15980.33   1034.52 o 
   3  -5   6   169706.98   175055.05   6592.47 o 
   4  -5   6   128153.80   135216.75   5110.85 o 
   5  -5   6    18334.75    19206.78    750.72 o 
   6  -5   6      525.83      479.49     52.96 o 
   7  -5   6     2208.59     2190.45    119.64 o 
   8  -5   6     1459.29     1557.71    101.84 o 
   9  -5   6      898.64      783.68    100.62 o 
  10  -5   6     5645.74     5507.24    249.74 o 
  11  -5   6    12973.04    12521.65    622.62 o 
  12  -5   6     4155.17     4388.63    261.97 o 
 -11  -4   6     6217.37     6668.18    386.45 o 
 -10  -4   6     5382.80     5377.93    392.27 o 
  -9  -4   6     2044.47     2145.02    168.23 o 
  -8  -4   6     1895.59     1985.03    291.98 o 
  -7  -4   6     4773.37     4880.67    217.42 o 
  -6  -4   6    12855.20    12281.08    485.90 o 
  -5  -4   6     1481.03     1663.33     78.08 o 
  -4  -4   6     1806.07     1834.87     80.76 o 
  -3  -4   6    14351.97    12734.21    429.50 o 
  -2  -4   6     4649.62     4814.68    255.99 o 
  -1  -4   6    14697.77    13288.04    447.03 o 
   0  -4   6     3140.36     3048.58    178.09 o 
   1  -4   6     5238.45     4155.90    155.11 o 
   2  -4   6      323.72      350.70     33.73 o 
   3  -4   6    37330.21    39356.58   1676.62 o 
   4  -4   6    65241.98    69975.64   3233.76 o 
   5  -4   6    29237.23    28420.43   1709.56 o 
   6  -4   6    26416.11    26156.38   1467.47 o 
   7  -4   6    15530.06    15079.24    594.11 o 
   8  -4   6     1769.45     1603.16    122.99 o 
   9  -4   6      600.29      565.84     60.56 o 
  10  -4   6        4.59        7.29     42.36 o 
  11  -4   6     1828.25     1704.51    237.89 o 
  12  -4   6     1727.22     1605.71    137.62 o 
 -11  -3   6    31912.71    33364.65   1567.68 o 
 -10  -3   6    24539.98    25327.96   1203.51 o 
  -9  -3   6     2119.82     2164.11    164.27 o 
  -8  -3   6      235.43      335.23     83.78 o 
  -7  -3   6    11631.33    11683.67    462.78 o 
  -6  -3   6    13989.14    13280.72    518.59 o 
  -5  -3   6     2288.76     2141.99     89.08 o 
  -4  -3   6      709.05      710.72     42.71 o 
  -3  -3   6     4091.12     3971.68    146.37 o 
  -2  -3   6     3719.87     3865.25    244.53 o 
  -1  -3   6    18830.08    17394.06    871.20 o 
   0  -3   6    12254.66    12576.81    535.18 o 
   1  -3   6      100.00      160.69     24.18 o 
   2  -3   6      823.29      968.31     49.06 o 
   3  -3   6      220.82      192.96     43.24 o 
   4  -3   6     4269.72     4483.65    229.57 o 
   5  -3   6     1049.44     1079.02     80.01 o 
   6  -3   6    10468.06    10622.37    511.85 o 
   7  -3   6    48829.32    49457.73   2293.82 o 
   8  -3   6    17322.50    16437.28   1135.61 o 
   9  -3   6     1895.15     1790.07    131.19 o 
  10  -3   6     7318.41     6914.08    297.63 o 
  11  -3   6      606.95      507.98     86.48 o 
  12  -3   6     2706.33     2686.06    181.59 o 
 -11  -2   6     6835.72     7392.70    562.84 o 
 -10  -2   6     1542.05     1600.85    147.14 o 
  -9  -2   6      553.63      553.80     83.83 o 
  -8  -2   6       40.18       62.48     47.66 o 
  -7  -2   6      890.92      997.72     95.33 o 
  -6  -2   6      286.01      262.91     30.27 o 
  -5  -2   6     2900.72     2751.11    105.82 o 
  -4  -2   6     6625.06     6585.73    227.80 o 
  -3  -2   6     4944.75     4969.79    175.60 o 
  -2  -2   6     2499.65     2562.36    112.30 o 
  -1  -2   6   233613.38   228548.14   8430.75 o 
   0  -2   6   195229.98   197450.77   8622.68 o 
   1  -2   6    43853.77    42230.57   1764.71 o 
   2  -2   6     2279.38     2454.14    101.68 o 
   3  -2   6     3171.62     3646.46    271.41 o 
   4  -2   6     3176.95     3309.39    190.76 o 
   5  -2   6     3495.91     3363.36    150.37 o 
   6  -2   6    13418.75    13314.60    633.30 o 
   7  -2   6    55148.59    55000.62   3182.10 o 
   8  -2   6    11078.53    10949.15    617.35 o 
   9  -2   6     2722.79     2718.84    153.32 o 
  10  -2   6     6002.65     5884.53    311.87 o 
  11  -2   6     3027.04     2938.39    183.44 o 
  12  -2   6      902.71      813.22     97.41 o 
  13  -2   6      665.39      726.13     97.41 o 
 -11  -1   6     3562.93     3985.10    244.67 o 
 -10  -1   6     6378.17     6608.02    355.65 o 
  -9  -1   6      261.78      231.92     62.97 o 
  -8  -1   6     2271.22     2359.72    152.95 o 
  -7  -1   6     1323.65     1338.20    108.90 o 
  -6  -1   6      123.69      140.20     25.36 o 
  -5  -1   6     1538.36     1624.11     75.35 o 
  -4  -1   6     9627.30     9435.58    317.63 o 
  -3  -1   6    36689.42    36197.87   1171.90 o 
  -2  -1   6     7224.51     7075.12    285.13 o 
  -1  -1   6   227315.53   230503.73   8504.18 o 
   0  -1   6   277414.44   276584.53   8883.50 o 
   1  -1   6    72597.08    77190.74   3227.27 o 
   2  -1   6    41075.78    43523.12   1260.91 o 
   3  -1   6     9703.30     9832.88    326.67 o 
   4  -1   6     1676.56     1736.91     84.64 o 
   5  -1   6      218.57      222.24     30.39 o 
   6  -1   6     1384.11     1521.42     81.62 o 
   7  -1   6      657.58      594.42     51.26 o 
   8  -1   6     5053.50     5163.71    222.62 o 
   9  -1   6        7.42       23.52     36.07 o 
  10  -1   6      599.85      702.64    178.37 o 
  11  -1   6      431.14      426.93     74.45 o 
  12  -1   6     1544.57     1408.20    127.68 o 
  13  -1   6     3173.39     3031.17    202.56 o 
 -11   0   6    17050.03    19006.26    905.86 o 
 -10   0   6     5877.50     6114.71    326.74 o 
  -9   0   6      463.92      406.99     81.08 o 
  -8   0   6     3612.83     3734.46    210.27 o 
  -7   0   6      394.86      467.63     62.98 o 
  -6   0   6    12601.48    12984.60    435.06 o 
  -5   0   6    28803.08    29102.78    947.75 o 
  -4   0   6     9085.12     8925.75    299.95 o 
  -3   0   6      312.53      289.23     21.36 o 
  -2   0   6      431.29      458.37     25.84 o 
  -1   0   6      603.26      612.96     41.14 o 
   0   0   6     8373.39     8317.63    315.04 o 
   1   0   6     1891.48     2388.70     88.80 o 
   2   0   6     4625.89     4420.55    165.00 o 
   3   0   6     1206.89     1345.73     54.64 o 
   4   0   6     3111.75     3461.92    126.05 o 
   5   0   6    38782.60    42941.07   1385.01 o 
   6   0   6      251.00      377.93     29.32 o 
   7   0   6    21586.04    21490.94    830.26 o 
   8   0   6      382.67      491.62     46.60 o 
   9   0   6    27368.76    27804.22   1306.55 o 
  10   0   6    52095.23    53666.64   2495.38 o 
  11   0   6    34786.31    34456.73   1619.27 o 
  12   0   6    24891.90    25020.86   1194.56 o 
  13   0   6     9703.80     9966.64    511.14 o 
 -11   1   6       59.90       37.66     59.14 o 
 -10   1   6        9.95      102.51     59.14 o 
  -9   1   6      523.51      597.63    118.91 o 
  -8   1   6      472.18      556.73     68.80 o 
  -7   1   6     1736.62     1793.76     96.67 o 
  -6   1   6     7500.51     7708.93    265.20 o 
  -5   1   6    22549.70    22947.91    749.98 o 
  -4   1   6    22615.14    22568.59    734.96 o 
  -3   1   6     4525.33     4530.79    156.71 o 
  -2   1   6     9432.55     9460.13    364.91 o 
  -1   1   6    54697.00    56578.53   2548.56 o 
   0   1   6     7404.30     7653.35    288.87 o 
   1   1   6     8879.17     9402.02    312.74 o 
   2   1   6      176.61      245.23     31.99 o 
   3   1   6    20872.77    22696.21    736.21 o 
   4   1   6      617.05      774.55     44.67 o 
   5   1   6    28266.80    31635.55   1173.83 o 
   6   1   6      890.91     1004.41     94.57 o 
   7   1   6      487.58      443.38     38.13 o 
   8   1   6     2244.79     2281.56    156.64 o 
   9   1   6    14469.27    14821.65    711.53 o 
  10   1   6    17374.20    17400.66    834.62 o 
  11   1   6    21982.80    22327.99   1065.66 o 
  12   1   6    15100.86    14850.04    728.36 o 
  13   1   6     3172.72     3209.61    206.49 o 
 -11   2   6     2382.88     2461.24    166.02 o 
 -10   2   6     3575.70     3802.38    219.68 o 
  -9   2   6     5746.72     6207.28    319.09 o 
  -8   2   6     1582.66     1985.69    129.82 o 
  -7   2   6    11828.72    12339.08    479.32 o 
  -6   2   6     2132.17     2522.81     99.99 o 
  -5   2   6   101152.90   104129.22   3354.34 o 
  -4   2   6   138978.91   142068.78   4567.08 o 
  -3   2   6    69992.67    70923.52   2283.09 o 
  -2   2   6    95375.68    96656.56   3584.40 o 
  -1   2   6    38295.31    37374.25   1571.66 o 
   0   2   6      571.90      503.68     36.93 o 
   1   2   6    10531.36    10250.53    370.33 o 
   2   2   6        3.40      122.34     41.56 o 
   3   2   6       61.71       95.03     14.06 o 
   4   2   6     7614.04     7592.00    254.61 o 
   5   2   6    14763.50    16173.59    653.72 o 
   6   2   6    24832.80    25761.32    840.48 o 
   7   2   6     9256.01     9330.44    315.49 o 
   8   2   6      289.33      303.77     57.27 o 
   9   2   6    18229.34    18277.17    869.69 o 
  10   2   6     4982.22     4835.41    258.25 o 
  11   2   6       28.86        0.00     47.66 o 
  12   2   6     1273.99     1309.59    118.32 o 
  13   2   6     4137.12     4316.76    258.15 o 
 -11   3   6     4471.97     4868.05    271.25 o 
 -10   3   6    20677.65    22469.15   1044.34 o 
  -9   3   6    23966.50    24710.88   1139.50 o 
  -8   3   6     1683.27     1695.09     96.45 o 
  -7   3   6     3515.80     3513.03    155.97 o 
  -6   3   6      364.14      534.08     75.68 o 
  -5   3   6    16373.83    16296.44    538.64 o 
  -4   3   6     8602.55     9150.36    306.61 o 
  -3   3   6     3943.41     3896.46    138.53 o 
  -2   3   6     3670.28     3562.53    177.16 o 
  -1   3   6     2950.54     2808.50    101.19 o 
   0   3   6      533.56      533.54     36.98 o 
   1   3   6    18520.59    18623.08    694.23 o 
   2   3   6     7211.35     7372.93    246.47 o 
   3   3   6     1777.71     1776.05     67.38 o 
   4   3   6     1820.21     1699.67     67.53 o 
   5   3   6    50138.03    53265.79   1710.24 o 
   6   3   6    47872.61    49643.76   1607.62 o 
   7   3   6    36934.21    36871.90   1199.95 o 
   8   3   6    63883.38    61836.85   2292.66 o 
   9   3   6    40428.33    39213.39   1741.13 o 
  10   3   6      560.84      547.50     70.63 o 
  11   3   6     7582.99     7770.83    398.07 o 
  12   3   6      790.55      777.17     97.30 o 
  13   3   6      739.29      829.75    105.40 o 
 -11   4   6      112.71      145.62     66.80 o 
 -10   4   6      128.84      130.53     62.97 o 
  -9   4   6       29.57      275.40     62.97 o 
  -8   4   6     1538.76     1576.34     94.45 o 
  -7   4   6      108.33      176.63     46.73 o 
  -6   4   6     2028.54     2143.93     91.06 o 
  -5   4   6    13081.06    12887.96    430.14 o 
  -4   4   6    13300.52    13736.11    456.88 o 
  -3   4   6     1518.77     1459.85     64.65 o 
  -2   4   6     7782.69     7536.18    252.50 o 
  -1   4   6     3634.13     3323.26    117.62 o 
   0   4   6   104590.73   105238.26   3884.79 o 
   1   4   6   177129.72   179016.16   6609.12 o 
   2   4   6    31652.44    32599.35   1054.78 o 
   3   4   6    13580.24    13598.87    446.18 o 
   4   4   6     6477.51     6780.45    230.24 o 
   5   4   6    11820.00    13453.42    477.47 o 
   6   4   6    42882.22    44286.04   1431.17 o 
   7   4   6    99228.63    95909.41   3113.11 o 
   8   4   6   104319.28   101407.70   3703.28 o 
   9   4   6    32232.52    30936.97   1541.80 o 
  10   4   6     2274.45     2312.13    147.17 o 
  11   4   6      186.72      159.98     56.94 o 
  12   4   6     3204.79     3563.78    214.15 o 
  13   4   6     2592.63     2660.39    183.41 o 
 -11   5   6      580.82      582.07     80.26 o 
 -10   5   6     8624.19     9791.23    479.88 o 
  -9   5   6    28864.40    30359.47   1391.79 o 
  -8   5   6    15128.52    15096.64    585.64 o 
  -7   5   6      724.16      860.71     64.45 o 
  -6   5   6    12297.44    12558.01    423.74 o 
  -5   5   6    24476.62    24707.52    808.76 o 
  -4   5   6    11699.54    11004.59    370.31 o 
  -3   5   6       24.18       21.62     43.24 o 
  -2   5   6      851.38      742.81     41.37 o 
  -1   5   6     4053.07     3982.55    161.34 o 
   0   5   6    83594.91    81639.69   2884.42 o 
   1   5   6   126004.13   125927.62   4650.13 o 
   2   5   6    32640.63    31839.38   1032.05 o 
   3   5   6     9991.46    10504.69    349.11 o 
   4   5   6     1505.57     1558.37     64.81 o 
   5   5   6     8110.98     8103.40    275.74 o 
   6   5   6      483.61      451.23     34.43 o 
   7   5   6     1728.42     1683.68     93.81 o 
   8   5   6     1669.43     1556.91    135.17 o 
   9   5   6    10724.43    10309.77    410.78 o 
  10   5   6        1.50       78.01     37.49 o 
  11   5   6     8946.50     8631.90    438.42 o 
  12   5   6     4274.65     4188.77    246.69 o 
  13   5   6     1214.02     1221.64    124.19 o 
 -10   6   6     2039.47     2330.29    216.27 o 
  -9   6   6     4704.60     5201.13    230.27 o 
  -8   6   6      791.30      685.34     65.86 o 
  -7   6   6       69.99       51.50     51.55 o 
  -6   6   6      460.50      491.20     43.11 o 
  -5   6   6     1529.22     1595.75     76.42 o 
  -4   6   6      364.13      346.92     32.25 o 
  -3   6   6     4733.99     4491.13    227.35 o 
  -2   6   6       68.80       78.75     18.83 o 
  -1   6   6      420.44      478.34     30.64 o 
   0   6   6    11949.73    11932.43    393.31 o 
   1   6   6    34134.10    34453.23   1280.57 o 
   2   6   6     8468.05     8119.62    273.59 o 
   3   6   6      276.46      384.95     48.37 o 
   4   6   6    14590.40    14603.13    481.31 o 
   5   6   6    21092.31    20580.74    675.44 o 
   6   6   6     1465.05     1492.48     68.30 o 
   7   6   6      177.67      258.65     73.70 o 
   8   6   6     7742.20     7312.29    302.25 o 
   9   6   6    11679.48    10499.98    597.73 o 
  10   6   6     5254.49     4981.78    287.80 o 
  11   6   6     8802.28     7989.54    334.43 o 
  12   6   6    17761.43    17326.20    843.70 o 
  13   6   6     5557.08     5765.41    321.29 o 
  -9   7   6     1036.41     1031.70    105.20 o 
  -8   7   6       23.85        0.00     54.53 o 
  -7   7   6      354.07      344.29     58.41 o 
  -6   7   6      637.18      606.47     59.42 o 
  -5   7   6     2435.87     2372.84    120.17 o 
  -4   7   6    16121.78    15537.06    590.55 o 
  -3   7   6    33745.77    33236.11   1243.54 o 
  -2   7   6    11821.49    11332.30    379.15 o 
  -1   7   6      475.82      574.59     48.37 o 
   0   7   6     9635.09     9264.21    308.09 o 
   1   7   6    60057.93    59004.86   2051.47 o 
   2   7   6    14878.29    14011.11    543.75 o 
   3   7   6    49698.74    49220.65   1863.75 o 
   4   7   6    85093.84    84052.32   2703.57 o 
   5   7   6    59884.37    56812.73   1836.29 o 
   6   7   6     6194.97     6094.72    215.58 o 
   7   7   6        7.05       80.94     30.27 o 
   8   7   6    10903.47    10809.05    431.81 o 
   9   7   6     6430.82     5547.06    247.82 o 
  10   7   6     3298.67     2719.19    424.58 o 
  11   7   6      315.39      407.93     61.79 o 
  12   7   6     2758.73     2673.07    177.77 o 
  13   7   6     3593.97     3587.46    225.53 o 
  -9   8   6     2779.65     3085.51    196.09 o 
  -8   8   6     2431.13     2418.69    159.36 o 
  -7   8   6     1073.35     1115.78    100.81 o 
  -6   8   6     9703.18     9683.77    392.22 o 
  -5   8   6      387.00      492.77     53.72 o 
  -4   8   6    76267.58    76115.23   3431.01 o 
  -3   8   6   147032.27   141892.17   5945.72 o 
  -2   8   6    82352.89    77920.94   3002.28 o 
  -1   8   6    17335.18    15463.16    589.99 o 
   0   8   6     1989.76     2223.10    103.50 o 
   1   8   6    16363.80    15893.68    603.73 o 
   2   8   6     2481.03     2601.36    116.40 o 
   3   8   6     1984.07     2141.07     87.12 o 
   4   8   6     2225.93     2204.52     90.20 o 
   5   8   6       35.67       57.15     20.83 o 
   6   8   6     3501.33     3232.48    150.33 o 
   7   8   6     4979.48     4773.58    210.79 o 
   8   8   6       17.86       25.69     33.64 o 
   9   8   6     1204.32     1148.73     85.50 o 
  10   8   6    10463.53     9520.72    391.93 o 
  11   8   6     6614.79     5936.45    319.04 o 
  12   8   6      754.08      719.92     77.89 o 
  -9   9   6     1435.97     1362.32    205.43 o 
  -8   9   6      331.83      423.98     77.83 o 
  -7   9   6     1677.97     1615.08    123.15 o 
  -6   9   6     3865.21     3763.32    184.51 o 
  -5   9   6     1079.09     1134.08     83.84 o 
  -4   9   6      197.24      171.88     42.14 o 
  -3   9   6      354.75      340.68     47.95 o 
  -2   9   6     3527.62     3279.36    151.45 o 
  -1   9   6      135.82      132.98     33.18 o 
   0   9   6     7304.08     6555.36    264.11 o 
   1   9   6     9462.00     9185.13    360.30 o 
   2   9   6     5666.52     5795.99    236.25 o 
   3   9   6     4453.32     4175.81    175.89 o 
   4   9   6    12627.70    11885.99    460.24 o 
   5   9   6    15896.19    16034.02    534.67 o 
   6   9   6      226.60      267.82     41.51 o 
   7   9   6    23846.26    21879.94    840.18 o 
   8   9   6    39980.59    38033.60   1434.92 o 
   9   9   6    28723.05    27948.80   1062.33 o 
  10   9   6    14264.98    13702.84    546.67 o 
  11   9   6     1379.05     1301.77     99.23 o 
  12   9   6      390.10      422.01     65.67 o 
  -8  10   6     2576.09     2850.21    185.49 o 
  -7  10   6     6866.46     6919.25    355.97 o 
  -6  10   6      405.43      395.19     58.93 o 
  -5  10   6      565.12      472.01     59.47 o 
  -4  10   6    14908.25    14071.79    554.29 o 
  -3  10   6    46130.95    44232.14   1659.54 o 
  -2  10   6    16803.60    16403.89    634.73 o 
  -1  10   6    19296.12    17939.00    687.76 o 
   0  10   6    12121.04    11672.05    455.31 o 
   1  10   6     1357.40     1524.15     88.64 o 
   2  10   6     2716.94     2747.82    129.52 o 
   3  10   6      144.42      189.05     35.75 o 
   4  10   6     3855.78     3690.65    142.41 o 
   5  10   6     1516.43     1569.31     89.75 o 
   6  10   6     5726.87     5438.13    294.62 o 
   7  10   6    35994.18    30944.75   2562.40 o 
   8  10   6    66641.37    62385.17   2832.97 o 
   9  10   6    36799.36    36547.42   1377.21 o 
  10  10   6      672.08      619.48     71.93 o 
  11  10   6     1642.49     1628.37    115.17 o 
  12  10   6     1406.65     1296.17    106.95 o 
  -7  11   6    25757.73    25952.59   1206.37 o 
  -6  11   6     8695.12     7983.17    339.85 o 
  -5  11   6     8145.67     7730.27    327.60 o 
  -4  11   6     4770.54     4692.65    212.99 o 
  -3  11   6     5234.40     5479.63    237.67 o 
  -2  11   6      523.25      456.17     54.61 o 
  -1  11   6       86.14       41.01     36.40 o 
   0  11   6      221.69      211.82     42.31 o 
   1  11   6     4772.42     4636.37    201.26 o 
   2  11   6      537.29      557.55     54.42 o 
   3  11   6      106.32      114.53     37.28 o 
   4  11   6      342.02      460.41     50.50 o 
   5  11   6       61.25      128.41     54.53 o 
   6  11   6     4614.90     4372.99    319.22 o 
   7  11   6     7561.96     6754.08    638.86 o 
   8  11   6      144.26      302.93     74.98 o 
   9  11   6     1447.93     1426.81    133.14 o 
  10  11   6     4249.40     4435.50    438.15 o 
  11  11   6     2344.94     2267.59    175.30 o 
  -7  12   6     1806.55     1486.76    216.26 o 
  -6  12   6     6786.62     6401.46    335.94 o 
  -5  12   6     2629.95     2482.80    139.82 o 
  -4  12   6      763.23      718.70     72.00 o 
  -3  12   6     1984.68     2001.08    126.05 o 
  -2  12   6      159.86      168.70     46.78 o 
  -1  12   6       59.18       39.42     40.69 o 
   0  12   6     4738.02     4215.58    191.38 o 
   1  12   6     1183.76     1259.68    103.20 o 
   2  12   6     7252.65     7223.08    300.47 o 
   3  12   6    12549.87    12454.20    491.84 o 
   4  12   6     9825.08     9684.05    393.80 o 
   5  12   6    11420.42    11349.19    562.94 o 
   6  12   6    22897.36    21973.14   1298.47 o 
   7  12   6    13795.00    12285.68    764.37 o 
   8  12   6     7786.11     7547.49    405.76 o 
   9  12   6     3992.43     4034.15    252.08 o 
  10  12   6     4611.34     4771.60    346.21 o 
  -6  13   6     3839.77     3445.23    329.92 o 
  -5  13   6     3703.93     3515.06    181.16 o 
  -4  13   6     6026.23     6048.71    267.70 o 
  -3  13   6      173.23      137.21     53.84 o 
  -2  13   6     7757.91     7700.71    324.62 o 
  -1  13   6     4599.08     4481.28    207.60 o 
   0  13   6      191.23      203.39     51.25 o 
   1  13   6      338.80      388.83     56.79 o 
   2  13   6     3350.17     3229.50    159.29 o 
   3  13   6    18992.02    18673.36    622.82 o 
   4  13   6    46110.89    45427.62   1713.63 o 
   5  13   6    41073.69    39758.80   1832.21 o 
   6  13   6    13514.32    11988.03    664.01 o 
   7  13   6      699.30      751.50    106.82 o 
   8  13   6      476.82      340.03     83.05 o 
   9  13   6     1541.28     1539.59    148.50 o 
  10  13   6     2212.36     2655.87    200.04 o 
  -5  14   6     2086.22     2008.59    132.75 o 
  -4  14   6      131.98      223.57     63.42 o 
  -3  14   6     7078.63     7567.95    437.93 o 
  -2  14   6    11220.46    11359.56    462.80 o 
  -1  14   6     3753.54     3750.23    187.66 o 
   0  14   6      363.43      287.88     85.02 o 
   1  14   6     7405.21     7288.77    313.11 o 
   2  14   6    16388.54    15678.86    618.87 o 
   3  14   6     1312.23     1376.11    105.69 o 
   4  14   6     6766.69     6473.36    357.09 o 
   5  14   6     7045.26     6521.56    361.30 o 
   6  14   6       29.66       18.77     68.47 o 
   7  14   6      696.85      570.97    102.99 o 
   8  14   6       13.06       48.38     77.72 o 
   9  14   6        0.98       64.72     77.72 o 
  -3  15   6      632.99      689.72     82.87 o 
  -2  15   6      521.43      486.36     72.87 o 
  -1  15   6     1614.49     1742.54    121.45 o 
   0  15   6     1005.63     1034.87     94.37 o 
   1  15   6     4455.80     4393.53    212.25 o 
   2  15   6    10467.64     9942.02    354.54 o 
   3  15   6     7676.79     7691.19    335.89 o 
   4  15   6     6991.35     6424.56    360.91 o 
   5  15   6    11915.92    10918.62    566.34 o 
   6  15   6    14709.12    13321.81    842.86 o 
   7  15   6     3154.15     2825.38    212.00 o 
  -1  16   6    15412.72    15676.84    626.71 o 
   0  16   6    18219.45    18260.68    914.38 o 
   1  16   6     9204.98     9114.60    389.99 o 
   2  16   6     3548.32     3544.63    191.53 o 
   3  16   6     1356.03     1167.97    141.28 o 
   4  16   6     1497.42     1341.28    152.34 o 
   5  16   6      867.97      680.67    124.18 o 
   6  16   6       74.98       32.43     83.82 o 
  -3 -14   7       46.52       97.28    129.71 o 
  -2 -14   7     2535.94     3330.83    340.65 o 
  -1 -14   7     4723.11     6484.04    363.14 o 
   0 -14   7      170.90      215.45     83.82 o 
   1 -14   7     1993.99     2554.67    196.86 o 
   2 -14   7     2567.49     3224.24    227.47 o 
  -5 -13   7     1980.23     2278.65    275.74 o 
  -4 -13   7      247.14      339.73    213.49 o 
  -3 -13   7     7375.99     9637.27    486.07 o 
  -2 -13   7    16022.16    22610.13   1550.72 o 
  -1 -13   7    13530.17    18147.50    889.06 o 
   0 -13   7     4012.57     5225.39    302.08 o 
   1 -13   7     2127.90     2605.60    190.70 o 
   2 -13   7       23.38       77.05     74.45 o 
   3 -13   7        0.07      120.03     82.10 o 
   4 -13   7      128.11      213.54     89.75 o 
   5 -13   7      503.85      577.78    114.66 o 
  -6 -12   7     4454.37     6415.37    486.83 o 
  -5 -12   7     2514.97     2038.54    270.36 o 
  -4 -12   7     5865.78     7265.50   1114.68 o 
  -3 -12   7    13873.92    18830.35    932.29 o 
  -2 -12   7     9984.73    14320.18    568.02 o 
  -1 -12   7     1216.54     1648.08    148.49 o 
   0 -12   7     1363.39     1878.81    167.59 o 
   1 -12   7     1420.60     2098.01    165.99 o 
   2 -12   7        1.85      106.29     74.45 o 
   3 -12   7     3014.34     3542.79    231.33 o 
   4 -12   7     4177.64     4395.35    408.39 o 
   5 -12   7     3224.07     3488.13    240.82 o 
   6 -12   7     2895.42     3018.59    467.75 o 
  -7 -11   7     7033.81    10286.13    644.03 o 
  -6 -11   7     2930.90     4247.19    421.81 o 
  -5 -11   7       42.62       40.26     58.83 o 
  -4 -11   7       18.21        0.00     92.59 o 
  -3 -11   7      497.33      606.59     93.50 o 
  -2 -11   7       67.52       98.75     53.59 o 
  -1 -11   7      352.23      496.67     62.51 o 
   0 -11   7      593.50      651.04     89.76 o 
   1 -11   7     8990.45    11275.88    572.48 o 
   2 -11   7     9114.97    10000.50    516.97 o 
   3 -11   7    13831.42    14641.89   1268.51 o 
   4 -11   7     3036.42     3167.39    275.81 o 
   5 -11   7      661.47      616.49    101.23 o 
   6 -11   7      504.88      492.95     99.15 o 
   7 -11   7      703.96      738.89    116.53 o 
  -8 -10   7      287.62      172.95     99.37 o 
  -7 -10   7       52.55        0.00     89.18 o 
  -6 -10   7     3994.94     5172.24    303.19 o 
  -5 -10   7     6792.83     8462.72    614.25 o 
  -4 -10   7     5679.34     7089.95    441.11 o 
  -3 -10   7     2884.41     3368.21    150.36 o 
  -2 -10   7      312.34      400.64     52.59 o 
  -1 -10   7      242.73      363.16     49.28 o 
   0 -10   7       49.94      123.84     48.82 o 
   1 -10   7      300.03      405.46     62.25 o 
   2 -10   7    15987.43    18407.51    899.51 o 
   3 -10   7    42463.52    45475.40   4568.12 o 
   4 -10   7    40860.79    42210.96   5151.65 o 
   5 -10   7    11493.61    11241.73    769.38 o 
   6 -10   7     9486.90    10782.03    801.48 o 
   7 -10   7     5352.20     5516.29    438.24 o 
   8 -10   7      333.71      299.97     95.55 o 
  -9  -9   7      866.52     1005.33    143.24 o 
  -8  -9   7     2252.54     2411.12    202.20 o 
  -7  -9   7    12506.90    15101.14    749.57 o 
  -6  -9   7     8513.46    10534.96    836.57 o 
  -5  -9   7     1704.75     1858.91    212.59 o 
  -4  -9   7      790.76      796.28     83.07 o 
  -3  -9   7      353.65      245.09     68.65 o 
  -2  -9   7     6472.23     7855.23    285.14 o 
  -1  -9   7    16300.92    21402.17    714.66 o 
   0  -9   7      325.21      416.03     47.19 o 
   1  -9   7      709.22      891.38     79.81 o 
   2  -9   7     1183.53     1363.94     99.78 o 
   3  -9   7     6007.58     5237.65    443.83 o 
   4  -9   7       81.56      139.69     55.07 o 
   5  -9   7      944.64     1140.24     99.22 o 
   6  -9   7     1746.20     1911.12    297.36 o 
   7  -9   7     1098.01     1062.84    125.97 o 
   8  -9   7      166.87      233.11     86.91 o 
   9  -9   7     2186.46     2418.53    432.55 o 
  -9  -8   7      131.40       69.88     82.10 o 
  -8  -8   7     1360.16     1167.44    141.28 o 
  -7  -8   7     4296.46     4395.57    276.83 o 
  -6  -8   7      405.39      386.82     85.42 o 
  -5  -8   7     1966.39     2112.98    129.40 o 
  -4  -8   7      356.06      322.82     57.85 o 
  -3  -8   7     8264.99     9183.97    545.55 o 
  -2  -8   7    17356.95    18665.89   1080.73 o 
  -1  -8   7    24204.52    29703.41    978.59 o 
   0  -8   7     5960.09     7583.65    272.67 o 
   1  -8   7     3707.63     4448.88    171.67 o 
   2  -8   7    11463.31    11946.83    997.57 o 
   3  -8   7     3218.45     3205.51    327.17 o 
   4  -8   7     4541.12     4860.23    340.83 o 
   5  -8   7    12718.29    13424.49    545.57 o 
   6  -8   7    50613.58    53994.38   2064.41 o 
   7  -8   7    26231.04    26802.82   1045.93 o 
   8  -8   7      494.02      480.79     75.37 o 
   9  -8   7     6931.54     7210.11    320.31 o 
  10  -8   7     1870.38     1782.11    283.84 o 
 -10  -7   7      193.66       70.26    124.31 o 
  -9  -7   7      704.28      602.70    114.66 o 
  -8  -7   7     1085.33      899.03    122.14 o 
  -7  -7   7      203.07       89.94     74.45 o 
  -6  -7   7     3613.02     3367.16    223.14 o 
  -5  -7   7    15558.65    14564.91    577.73 o 
  -4  -7   7     2775.20     2227.27    110.37 o 
  -3  -7   7     1020.25      971.75     69.08 o 
  -2  -7   7    84887.67    88435.87   3700.90 o 
  -1  -7   7   149274.47   175524.17   7177.07 o 
   0  -7   7    80598.70    94829.63   4573.94 o 
   1  -7   7    13142.09    14482.88    491.93 o 
   2  -7   7    13687.02    11274.24    562.07 o 
   3  -7   7    16221.66    16654.43    781.32 o 
   4  -7   7      784.84      855.84     75.65 o 
   5  -7   7      182.40      185.66     48.82 o 
   6  -7   7     1293.08     1376.66    101.10 o 
   7  -7   7       54.19       63.39     50.38 o 
   8  -7   7     3120.23     3269.16    171.83 o 
   9  -7   7     2202.10     2160.83    153.74 o 
  10  -7   7      233.04      245.09     66.65 o 
 -10  -6   7      622.99      513.49    112.31 o 
  -9  -6   7      244.85      179.62     89.75 o 
  -8  -6   7       86.83       63.61     73.86 o 
  -7  -6   7      593.05      443.74     93.58 o 
  -6  -6   7     8819.10     8204.68    434.38 o 
  -5  -6   7    19880.12    18142.39    707.03 o 
  -4  -6   7      836.00      686.64     57.74 o 
  -3  -6   7      435.79      389.99     43.87 o 
  -2  -6   7    11387.49    10400.89    612.93 o 
  -1  -6   7    24787.25    24593.63   3622.01 o 
   0  -6   7     3597.00     3140.70    180.26 o 
   1  -6   7     1795.23     1608.00    117.64 o 
   2  -6   7     6111.40     5464.50    354.83 o 
   3  -6   7     3909.52     3967.79    186.18 o 
   4  -6   7      707.57      718.87     67.57 o 
   5  -6   7       67.68      101.11     41.53 o 
   6  -6   7      270.91      304.77     49.80 o 
   7  -6   7     1449.91     1560.44     99.76 o 
   8  -6   7     5417.46     5730.63    255.49 o 
   9  -6   7    16914.10    17471.63    695.83 o 
  10  -6   7    11489.52    11762.42    583.89 o 
  11  -6   7     3084.57     3122.78    172.61 o 
 -11  -5   7     2001.31     1941.75    190.69 o 
 -10  -5   7       77.35       31.02     87.65 o 
  -9  -5   7      164.37      148.38     83.82 o 
  -8  -5   7      302.12      172.96    140.53 o 
  -7  -5   7       83.92       73.30     60.79 o 
  -6  -5   7     1091.02      926.37    106.83 o 
  -5  -5   7     2536.15     2586.92    134.35 o 
  -4  -5   7      590.86      505.02     43.55 o 
  -3  -5   7     1152.59      981.05     61.73 o 
  -2  -5   7       41.42       40.66     25.39 o 
  -1  -5   7      615.95      649.87     50.98 o 
   0  -5   7     1251.31     1148.73    145.87 o 
   1  -5   7     1479.00     1244.98     67.62 o 
   2  -5   7     6637.03     5882.29    336.97 o 
   3  -5   7    14957.70    14406.91    633.84 o 
   4  -5   7        0.81        0.00     34.75 o 
   5  -5   7     6873.79     6857.38    311.81 o 
   6  -5   7     1527.56     1466.39     92.17 o 
   7  -5   7      432.99      349.47     51.17 o 
   8  -5   7     9742.28     9758.22    403.17 o 
   9  -5   7    36561.72    36385.54   1405.81 o 
  10  -5   7    22634.61    22944.27    902.54 o 
  11  -5   7    25744.28    25276.23   1208.05 o 
 -11  -4   7      630.56      594.66    113.90 o 
 -10  -4   7      857.69      991.79    131.83 o 
  -9  -4   7     3747.77     3515.35    237.04 o 
  -8  -4   7     3250.50     3177.37    214.17 o 
  -7  -4   7      241.87      444.74    202.68 o 
  -6  -4   7    42077.39    41257.77   1902.67 o 
  -5  -4   7    97397.90    88916.05   2871.83 o 
  -4  -4   7    82789.11    73791.19   2387.82 o 
  -3  -4   7    19132.71    17304.50    577.37 o 
  -2  -4   7    17545.34    14800.39    703.85 o 
  -1  -4   7     6699.53     6316.06    258.84 o 
   0  -4   7     2609.61     2637.98    187.40 o 
   1  -4   7      473.59      464.63     38.95 o 
   2  -4   7    14067.34    13583.85    631.97 o 
   3  -4   7     4235.93     4441.79    205.84 o 
   4  -4   7    30871.45    31961.64   1493.81 o 
   5  -4   7    37081.47    38307.56   1783.64 o 
   6  -4   7    12497.44    11868.96    824.22 o 
   7  -4   7     1494.52     1386.91    144.62 o 
   8  -4   7      882.24      902.19     84.23 o 
   9  -4   7      199.12      178.36     46.88 o 
  10  -4   7      842.80      677.79     72.16 o 
  11  -4   7     2442.48     2348.55    162.46 o 
  12  -4   7        4.56       51.88     66.80 o 
 -11  -3   7     6969.09     7349.92    418.91 o 
 -10  -3   7     7307.05     7572.45    416.97 o 
  -9  -3   7     1036.80     1128.54    181.09 o 
  -8  -3   7     2704.84     2749.24    235.25 o 
  -7  -3   7      713.10      832.13     97.41 o 
  -6  -3   7    27169.46    27105.04   1266.92 o 
  -5  -3   7    72203.27    68530.45   2215.84 o 
  -4  -3   7    14184.25    12595.25    424.99 o 
  -3  -3   7     4521.93     4364.29    161.02 o 
  -2  -3   7     9086.72     8678.24    339.95 o 
  -1  -3   7    10361.68     9904.91    339.62 o 
   0  -3   7      406.61      398.99     35.30 o 
   1  -3   7     2043.78     2182.26    119.37 o 
   2  -3   7      418.37      450.37     33.13 o 
   3  -3   7     2523.08     2579.48    101.61 o 
   4  -3   7       17.57       31.89     27.74 o 
   5  -3   7     2629.95     2771.09    188.32 o 
   6  -3   7    10108.72     9464.29    659.47 o 
   7  -3   7     7401.02     7027.09    499.67 o 
   8  -3   7    11080.02    10641.11    697.07 o 
   9  -3   7     2114.20     1875.10    110.66 o 
  10  -3   7     4934.96     4810.52    221.28 o 
  11  -3   7      955.94      918.95     97.41 o 
  12  -3   7     5364.22     5515.97    309.88 o 
 -11  -2   7      377.15      370.96    116.21 o 
 -10  -2   7     5849.69     5681.41    326.99 o 
  -9  -2   7     4604.60     5124.00    454.44 o 
  -8  -2   7      331.16      310.51     68.48 o 
  -7  -2   7      178.92      183.76     55.32 o 
  -6  -2   7     4889.90     5162.86    281.42 o 
  -5  -2   7       29.85      128.17     31.46 o 
  -4  -2   7      709.98      707.20     44.00 o 
  -3  -2   7     2324.60     1991.36     81.70 o 
  -2  -2   7      293.03      469.47     70.77 o 
  -1  -2   7     8310.29     8035.67    300.58 o 
   0  -2   7    11015.42    10831.49    367.48 o 
   1  -2   7    27543.17    30428.41   1136.85 o 
   2  -2   7    39749.72    42024.60   1363.84 o 
   3  -2   7    14734.01    14872.49    559.40 o 
   4  -2   7    22317.96    23562.88    909.95 o 
   5  -2   7   148781.19   158726.84   5982.73 o 
   6  -2   7   120044.72   122363.11   4612.72 o 
   7  -2   7   111546.64   112994.19   4261.56 o 
   8  -2   7    66978.98    65077.61   2471.04 o 
   9  -2   7     5669.80     5583.93    244.36 o 
  10  -2   7     5879.15     6089.04    321.37 o 
  11  -2   7     4484.73     4373.74    248.64 o 
  12  -2   7       16.95       31.94     62.97 o 
 -11  -1   7      643.81      581.88    101.23 o 
 -10  -1   7     3887.21     4371.46    261.97 o 
  -9  -1   7     5302.27     5630.92    311.67 o 
  -8  -1   7     7637.58     7341.99    382.63 o 
  -7  -1   7     5630.50     5813.07    307.64 o 
  -6  -1   7    31532.73    32009.58   1206.55 o 
  -5  -1   7    30617.53    30329.20   1139.98 o 
  -4  -1   7     2761.01     2722.91    104.33 o 
  -3  -1   7     3171.28     3440.48    126.97 o 
  -2  -1   7      962.82      986.69     61.65 o 
  -1  -1   7    39357.02    40992.88   1521.24 o 
   0  -1   7   174148.22   168042.41   6195.53 o 
   1  -1   7   102831.70   112829.63   4168.34 o 
   2  -1   7     1772.86     2095.43     81.97 o 
   3  -1   7     4761.01     4797.64    188.62 o 
   4  -1   7     7717.48     7995.27    319.90 o 
   5  -1   7     3928.70     4239.32    182.83 o 
   6  -1   7     6500.72     7128.67    319.44 o 
   7  -1   7     9636.86     9785.68    393.96 o 
   8  -1   7     5431.78     5677.74    243.47 o 
   9  -1   7     2021.47     2217.95    119.26 o 
  10  -1   7     5069.41     5096.54    275.40 o 
  11  -1   7     4107.64     4111.51    235.21 o 
  12  -1   7       94.04       50.61     62.97 o 
  13  -1   7      665.65      635.03     96.96 o 
 -11   0   7      788.19      853.14    108.88 o 
 -10   0   7    12735.42    13839.10    675.64 o 
  -9   0   7    21595.63    22728.95   1066.17 o 
  -8   0   7     2648.67     2684.32    172.08 o 
  -7   0   7     2770.59     2922.78    173.72 o 
  -6   0   7    10966.47    10785.10    424.16 o 
  -5   0   7     4135.87     4193.20    179.94 o 
  -4   0   7     4910.33     4900.15    172.83 o 
  -3   0   7      185.79      276.11     22.00 o 
  -2   0   7     6753.07     6702.11    267.30 o 
  -1   0   7       96.48      178.98     25.68 o 
   0   0   7     1972.02     2197.25     97.60 o 
   1   0   7     3299.14     3508.80    126.39 o 
   2   0   7     4405.05     4788.29    166.50 o 
   3   0   7    13214.77    13459.11    443.47 o 
   4   0   7     3885.28     3673.30    131.63 o 
   5   0   7     2055.07     2298.80    246.09 o 
   6   0   7      421.99      373.68     37.93 o 
   7   0   7      446.69      655.54     93.36 o 
   8   0   7    17151.80    18379.39    716.73 o 
   9   0   7     4406.50     4658.70    205.98 o 
  10   0   7     6972.39     7127.41    367.41 o 
  11   0   7     5720.33     5738.29    309.87 o 
  12   0   7     1216.44     1157.31    116.54 o 
  13   0   7     1174.51     1145.74    120.36 o 
 -11   1   7       38.67       38.00     62.97 o 
 -10   1   7     1697.96     2020.92    156.60 o 
  -9   1   7     2213.40     2048.51    149.11 o 
  -8   1   7      104.99      160.98     53.10 o 
  -7   1   7        1.57       15.80     28.63 o 
  -6   1   7       59.35       88.40     30.05 o 
  -5   1   7        3.52       70.31     38.23 o 
  -4   1   7     4751.58     4970.05    202.72 o 
  -3   1   7     6621.84     6934.79    276.92 o 
  -2   1   7     1818.37     1732.53     83.55 o 
  -1   1   7      158.95      187.56     23.98 o 
   0   1   7    22705.96    24810.18    921.90 o 
   1   1   7    59902.10    62678.30   2314.36 o 
   2   1   7    33237.25    36245.70   1172.32 o 
   3   1   7   115592.57   117407.16   3776.68 o 
   4   1   7   171586.42   179644.91   5770.00 o 
   5   1   7    44735.91    49449.48   2084.01 o 
   6   1   7     5161.30     5662.93    197.47 o 
   7   1   7    11538.59    12494.88    598.14 o 
   8   1   7      511.90      464.73     45.70 o 
   9   1   7     2475.55     2606.95    158.39 o 
  10   1   7     7385.99     7263.33    373.13 o 
  11   1   7     9788.37     9862.39    495.87 o 
  12   1   7     7327.04     7358.49    386.57 o 
  13   1   7     7436.46     7803.38    415.12 o 
 -11   2   7       71.06       89.26     62.97 o 
 -10   2   7     2284.49     2500.15    171.92 o 
  -9   2   7     4216.12     4358.66    242.69 o 
  -8   2   7     3610.08     3876.57    215.88 o 
  -7   2   7     1869.73     2009.64    104.03 o 
  -6   2   7     1468.98     1619.98     87.29 o 
  -5   2   7    38139.13    38303.64   1434.23 o 
  -4   2   7   203726.06   207253.53   6656.66 o 
  -3   2   7   126298.72   123988.71   3983.48 o 
  -2   2   7      775.27      775.31     49.40 o 
  -1   2   7     8994.41     8688.15    621.25 o 
   0   2   7     3301.94     3541.13    232.46 o 
   1   2   7     8512.88     9284.59    350.45 o 
   2   2   7    42508.97    45125.09   1458.65 o 
   3   2   7    70915.18    74232.52   2390.75 o 
   4   2   7    62107.75    62503.38   2016.11 o 
   5   2   7      846.06     1001.57     51.06 o 
   6   2   7      432.76      428.96     59.29 o 
   7   2   7      167.25      233.79     40.19 o 
   8   2   7     1106.71     1203.74     79.44 o 
   9   2   7      589.21      573.75     66.81 o 
  10   2   7     1654.30     1733.76    125.99 o 
  11   2   7        3.90       78.99     62.15 o 
  12   2   7     3938.06     4306.73    252.34 o 
  13   2   7      112.18      239.74     74.45 o 
 -11   3   7      142.77      286.86     73.86 o 
 -10   3   7     2098.19     2187.24    154.52 o 
  -9   3   7     5118.59     5581.83    294.29 o 
  -8   3   7     1064.78     1226.47    127.04 o 
  -7   3   7     4323.59     4594.76    196.64 o 
  -6   3   7     1464.44     1568.20     83.20 o 
  -5   3   7    15166.87    15500.23    592.76 o 
  -4   3   7    73798.21    74484.97   2401.76 o 
  -3   3   7    43627.05    43294.84   1611.78 o 
  -2   3   7     9671.10     9786.26    325.11 o 
  -1   3   7     5567.73     5211.55    283.44 o 
   0   3   7       90.63       83.01     12.44 o 
   1   3   7     2232.37     2283.95     94.51 o 
   2   3   7      190.06      194.18     29.65 o 
   3   3   7     1849.53     1912.38     73.98 o 
   4   3   7    60108.11    61616.29   1988.15 o 
   5   3   7     2749.31     2802.29     95.23 o 
   6   3   7    27337.00    29092.99   1378.24 o 
   7   3   7    33881.03    34118.50   1111.82 o 
   8   3   7    10028.21     9912.63    389.78 o 
   9   3   7     2447.83     2528.82    151.01 o 
  10   3   7     4623.99     4840.08    260.07 o 
  11   3   7      372.96      350.16     64.64 o 
  12   3   7     2298.65     2400.76    237.91 o 
  13   3   7    16373.84    16452.37    805.08 o 
 -10   4   7       51.24      142.98     62.97 o 
  -9   4   7      801.35      767.22     85.94 o 
  -8   4   7      279.49      266.74     47.78 o 
  -7   4   7      145.50      167.93     38.40 o 
  -6   4   7       19.70       82.93     29.02 o 
  -5   4   7     2243.21     2246.23    106.16 o 
  -4   4   7    35267.41    34819.17   1131.29 o 
  -3   4   7    39785.06    38225.28   1424.44 o 
  -2   4   7     3624.47     3561.56    128.42 o 
  -1   4   7    16040.28    15562.89    510.71 o 
   0   4   7    35007.61    35033.06   1245.95 o 
   1   4   7     3295.87     3484.75    140.41 o 
   2   4   7     3610.47     3221.71    116.82 o 
   3   4   7     6128.93     5720.02    194.78 o 
   4   4   7    27722.30    27950.55    907.31 o 
   5   4   7     7276.06     7099.86    243.06 o 
   6   4   7    75981.42    77769.89   2497.33 o 
   7   4   7   103591.38   104454.80   3366.42 o 
   8   4   7    41472.66    39461.58   1515.40 o 
   9   4   7    11592.51    11339.11    651.43 o 
  10   4   7      280.87      289.19     57.33 o 
  11   4   7      612.56      620.78     79.99 o 
  12   4   7      546.68      569.62     83.82 o 
  13   4   7     1845.01     1962.80    154.79 o 
 -10   5   7       68.08       71.48     59.14 o 
  -9   5   7     9580.07    10612.95    516.27 o 
  -8   5   7    35084.23    36880.35   1391.08 o 
  -7   5   7    24526.15    24828.40    942.34 o 
  -6   5   7     3522.15     3508.07    155.03 o 
  -5   5   7     5573.35     5812.24    235.25 o 
  -4   5   7    31767.24    31134.99   1189.39 o 
  -3   5   7     5927.28     5811.70    232.21 o 
  -2   5   7     2864.04     2883.16    107.45 o 
  -1   5   7     6414.89     6868.86    233.43 o 
   0   5   7    40803.11    40463.28   1365.99 o 
   1   5   7     3019.93     3443.65    172.05 o 
   2   5   7     1597.82     1751.23     85.86 o 
   3   5   7      348.40      406.49     32.30 o 
   4   5   7      377.35      415.46     29.82 o 
   5   5   7      183.71      274.68     37.45 o 
   6   5   7     2613.86     2569.79    102.65 o 
   7   5   7     5627.76     5882.64    211.20 o 
   8   5   7    24349.25    22957.69    874.85 o 
   9   5   7     1923.23     1824.95     88.97 o 
  10   5   7      685.62      686.79     78.29 o 
  11   5   7      101.72       78.37     53.50 o 
  12   5   7      192.50      178.52     62.97 o 
  13   5   7      750.32      814.76     99.16 o 
 -10   6   7     1204.71     1297.39    156.77 o 
  -9   6   7     6404.18     6623.83    465.40 o 
  -8   6   7    39666.38    40919.43   1540.85 o 
  -7   6   7    32690.30    33388.80   1258.93 o 
  -6   6   7     9849.29     9831.15    385.36 o 
  -5   6   7     7628.21     7693.14    304.97 o 
  -4   6   7      374.26      497.11     46.81 o 
  -3   6   7     1930.23     1854.80     79.82 o 
  -2   6   7       23.90       28.14     18.72 o 
  -1   6   7     3425.98     3513.72    126.34 o 
   0   6   7     3854.95     3855.52    137.89 o 
   1   6   7     1762.75     1955.55    106.16 o 
   2   6   7     6237.56     5989.29    220.50 o 
   3   6   7       47.25      122.42     20.13 o 
   4   6   7      383.39      404.61     27.34 o 
   5   6   7    15271.72    14572.19    484.61 o 
   6   6   7    51284.63    49936.89   1618.92 o 
   7   6   7    16892.96    15933.58    615.53 o 
   8   6   7     3466.32     3465.45    162.46 o 
   9   6   7    17467.59    15870.95    962.07 o 
  10   6   7    22225.43    20445.03    757.12 o 
  11   6   7     6896.67     6702.74    352.05 o 
  12   6   7       24.75      204.50    194.56 o 
  13   6   7      755.06      753.96    101.23 o 
  -9   7   7       14.05       90.24     99.98 o 
  -8   7   7      319.03      346.38     72.97 o 
  -7   7   7      353.13      263.15     83.78 o 
  -6   7   7       76.36       97.28     45.86 o 
  -5   7   7     3168.84     3111.82    171.60 o 
  -4   7   7     7809.76     7817.68    376.52 o 
  -3   7   7       16.34       12.24     21.08 o 
  -2   7   7    13231.08    12195.88    405.94 o 
  -1   7   7     4749.71     4377.86    155.32 o 
   0   7   7    10912.18    10866.16    361.10 o 
   1   7   7     1221.64     1261.48     64.77 o 
   2   7   7    95366.78    92724.34   2988.60 o 
   3   7   7   121982.69   121735.17   3919.01 o 
   4   7   7    89125.96    87072.37   2803.85 o 
   5   7   7    64367.83    62123.79   2008.14 o 
   6   7   7     8068.27     7938.47    275.52 o 
   7   7   7     1697.95     1766.39     98.14 o 
   8   7   7     6783.16     6256.82    264.13 o 
   9   7   7     1044.72      986.55     76.68 o 
  10   7   7     2597.99     2139.30    163.66 o 
  11   7   7    13361.42    12417.65    431.44 o 
  12   7   7     3381.13     3499.33    229.85 o 
  -9   8   7     4084.65     4360.80    250.26 o 
  -8   8   7    21814.60    22389.62   1043.72 o 
  -7   8   7    11728.54    11583.10    557.96 o 
  -6   8   7     3649.93     3630.47    200.12 o 
  -5   8   7     2373.16     2450.70    144.70 o 
  -4   8   7       67.27      126.94     39.09 o 
  -3   8   7    18751.64    18033.71    687.69 o 
  -2   8   7    19709.28    19369.97    743.49 o 
  -1   8   7     2077.93     2023.11     99.52 o 
   0   8   7    24368.62    24222.75    910.59 o 
   1   8   7     1153.92     1208.64     86.08 o 
   2   8   7     6542.32     7307.75    571.02 o 
   3   8   7    69227.63    69789.78   2254.70 o 
   4   8   7    87811.20    84919.08   2735.57 o 
   5   8   7    17370.67    17315.81    510.94 o 
   6   8   7       14.26       44.50     23.37 o 
   7   8   7     1191.51     1094.74     77.13 o 
   8   8   7     1252.80     1319.24     90.61 o 
   9   8   7      452.02      464.32     57.08 o 
  10   8   7     2037.17     1837.20    115.29 o 
  11   8   7      157.17       51.70     48.09 o 
  12   8   7      476.69      419.04     60.72 o 
  -8   9   7     7913.97     8326.34    421.38 o 
  -7   9   7     2371.30     2477.15    164.71 o 
  -6   9   7      421.91      364.32     66.80 o 
  -5   9   7        3.47       71.34     47.66 o 
  -4   9   7    10128.88     9748.79    393.57 o 
  -3   9   7     3467.58     3363.15    157.75 o 
  -2   9   7      531.60      613.12     55.18 o 
  -1   9   7      468.01      427.21     44.92 o 
   0   9   7       11.25       40.92     26.61 o 
   1   9   7    11057.96    11068.29    428.44 o 
   2   9   7    20136.84    19965.30    752.54 o 
   3   9   7     5111.46     5058.54    209.33 o 
   4   9   7     3641.01     3795.74    164.37 o 
   5   9   7    20319.59    20217.37    769.54 o 
   6   9   7    22754.70    21044.10    806.51 o 
   7   9   7     1562.04     1437.29    100.88 o 
   8   9   7    12990.25    12251.81    491.39 o 
   9   9   7     2540.91     2483.96    137.52 o 
  10   9   7       63.98       53.04     44.81 o 
  11   9   7     1025.42      893.68     84.22 o 
  12   9   7      607.06      474.11     70.17 o 
  -8  10   7      464.20      492.54     83.04 o 
  -7  10   7      257.31      205.38     67.53 o 
  -6  10   7     2159.58     2027.53    254.13 o 
  -5  10   7       10.82        0.00     45.38 o 
  -4  10   7       56.06       81.27     41.51 o 
  -3  10   7    13547.56    13141.47    515.26 o 
  -2  10   7    39709.63    37700.51   1416.16 o 
  -1  10   7    18848.99    17949.02    686.61 o 
   0  10   7     2838.99     2871.57    135.71 o 
   1  10   7    28668.71    29180.59   1098.18 o 
   2  10   7    16348.41    16515.82    631.40 o 
   3  10   7    13316.40    12903.85    499.69 o 
   4  10   7     6604.40     7044.24    285.42 o 
   5  10   7    12435.89    11483.28    450.72 o 
   6  10   7     1043.33      880.75     96.97 o 
   7  10   7      145.61      191.39     67.56 o 
   8  10   7     2548.35     2324.80    170.04 o 
   9  10   7     2252.88     2117.37    158.41 o 
  10  10   7      824.41      816.26     80.47 o 
  11  10   7      389.71      349.10     63.11 o 
  -7  11   7     8448.23     8533.73    430.73 o 
  -6  11   7     5891.03     5934.50    312.00 o 
  -5  11   7      435.40      457.14     75.67 o 
  -4  11   7     2191.83     2178.21    123.79 o 
  -3  11   7     1789.90     1792.34    120.43 o 
  -2  11   7     7463.11     6921.49    289.23 o 
  -1  11   7    32647.11    31888.66   1204.85 o 
   0  11   7    57429.59    54585.80   2036.80 o 
   1  11   7    35653.32    35952.30   1351.20 o 
   2  11   7    18243.37    18580.93    711.76 o 
   3  11   7      933.20      878.77     68.84 o 
   4  11   7       78.64       95.97     36.58 o 
   5  11   7     6975.42     7198.51    297.84 o 
   6  11   7     5036.43     4718.14    267.50 o 
   7  11   7      854.78      880.83    172.98 o 
   8  11   7     2109.67     1800.96    147.79 o 
   9  11   7      188.44      283.36     77.83 o 
  10  11   7      241.73      256.03     78.37 o 
  11  11   7     3896.34     3989.39    249.96 o 
  -6  12   7    14348.56    14520.19    695.47 o 
  -5  12   7     2367.57     2184.71    150.12 o 
  -4  12   7        9.63        0.00     55.61 o 
  -3  12   7     9462.79     9087.82    402.07 o 
  -2  12   7     7514.56     7353.61    308.91 o 
  -1  12   7       59.32       99.30     43.70 o 
   0  12   7     1248.20     1277.46    129.59 o 
   1  12   7     3477.63     3203.50    153.02 o 
   2  12   7     5419.91     5501.29    235.75 o 
   3  12   7     1325.42     1187.32     86.16 o 
   4  12   7     7978.27     8426.92    295.54 o 
   5  12   7     6666.84     6571.63    350.20 o 
   6  12   7     2576.57     2673.13    275.79 o 
   7  12   7     6103.32     5625.35    315.69 o 
   8  12   7     3723.16     3314.80    348.87 o 
   9  12   7     3518.60     3407.16    223.50 o 
  10  12   7     8791.17     9197.17    480.43 o 
  -5  13   7     2409.05     2328.97    159.36 o 
  -4  13   7     1944.61     2018.41    124.85 o 
  -3  13   7     6468.51     6279.27    272.68 o 
  -2  13   7     5487.06     5538.75    246.97 o 
  -1  13   7     1489.34     1249.06     93.69 o 
   0  13   7     4978.37     4885.45    219.65 o 
   1  13   7    13902.04    13180.05    522.67 o 
   2  13   7     3989.54     3941.93    184.78 o 
   3  13   7     3409.25     3110.46    156.23 o 
   4  13   7    24334.94    24510.45    940.55 o 
   5  13   7    20412.95    19715.71    939.67 o 
   6  13   7     6406.41     6338.99    357.19 o 
   7  13   7     1832.42     1932.35    173.01 o 
   8  13   7     2421.87     2253.25    189.25 o 
   9  13   7      777.30      851.09    116.15 o 
  10  13   7     7483.45     7571.83    411.39 o 
  -4  14   7     4005.58     4144.67    241.04 o 
  -3  14   7     3159.05     3000.94    161.70 o 
  -2  14   7      386.43      413.46     64.80 o 
  -1  14   7     1329.26     1197.48     96.66 o 
   0  14   7     5500.79     5616.51    249.06 o 
   1  14   7      948.79      877.00     79.30 o 
   2  14   7      170.63      134.31     51.25 o 
   3  14   7     1750.68     1702.88    110.65 o 
   4  14   7     5686.54     5772.22    325.16 o 
   5  14   7    11355.71    10642.12    541.55 o 
   6  14   7      734.03      771.39    108.88 o 
   7  14   7     6204.21     5917.54    511.37 o 
   8  14   7     9890.38     9230.29    638.97 o 
   9  14   7     2716.10     2754.19    210.19 o 
  -3  15   7      372.80      356.24     70.15 o 
  -2  15   7      371.46      389.39     71.62 o 
  -1  15   7     2245.28     2211.61    136.08 o 
   0  15   7     2810.09     2706.87    172.62 o 
   1  15   7      532.75      518.97     70.72 o 
   2  15   7      361.19      334.38     63.96 o 
   3  15   7     5652.30     5948.75    270.16 o 
   4  15   7     8903.09     8571.72    454.82 o 
   5  15   7     8513.84     8348.12    451.28 o 
   6  15   7     9790.49     9101.91    533.38 o 
   7  15   7     8346.54     7610.64    522.38 o 
  -1  16   7     1950.88     1920.63    131.59 o 
   0  16   7    11141.73    10714.31    445.39 o 
   1  16   7     6711.20     6601.09    297.61 o 
   2  16   7     8667.87     8559.86    368.56 o 
   3  16   7     3657.07     3681.88    195.06 o 
   4  16   7     4008.23     3371.71    238.83 o 
   5  16   7     4186.77     3913.33    265.63 o 
   0 -14   8     4143.86     5258.24    311.69 o 
  -4 -13   8     2197.65     3568.50    308.19 o 
  -3 -13   8    12425.94    17607.37   1240.64 o 
  -2 -13   8    19705.21    26715.46   1817.56 o 
  -1 -13   8    13539.80    18680.26    917.73 o 
   0 -13   8     2582.07     3766.59    242.77 o 
   1 -13   8      290.75      443.02     93.58 o 
   2 -13   8      423.77      512.46     97.40 o 
   3 -13   8     2758.40     3057.41    217.85 o 
   4 -13   8     2275.38     2814.14    212.16 o 
  -6 -12   8      220.04      416.17    135.12 o 
  -5 -12   8       94.04      162.14    102.69 o 
  -4 -12   8      129.52      135.12    102.69 o 
  -3 -12   8     2433.80     3634.63    527.20 o 
  -2 -12   8    14088.30    20495.66   1002.25 o 
  -1 -12   8    18999.41    26868.28   1289.07 o 
   0 -12   8     9448.86    12999.65    652.79 o 
   1 -12   8     8664.03    10753.50    549.38 o 
   2 -12   8    10312.79    13059.10    660.62 o 
   3 -12   8     2776.27     3340.63    229.42 o 
   4 -12   8       20.94       39.77     74.45 o 
   5 -12   8       31.77      110.79     80.25 o 
  -7 -11   8     1244.98     1622.18    167.67 o 
  -6 -11   8     6150.65     9212.56    611.46 o 
  -5 -11   8     4204.84     6205.04    500.35 o 
  -4 -11   8     1009.55     1344.40    131.62 o 
  -3 -11   8     2850.24     3709.14    244.58 o 
  -2 -11   8     9227.69    13353.05    532.53 o 
  -1 -11   8     2678.11     4056.39    250.44 o 
   0 -11   8      120.41      170.25     76.43 o 
   1 -11   8     3074.49     4102.19    252.39 o 
   2 -11   8     4020.58     4444.53    267.66 o 
   3 -11   8     1759.30     1975.18    160.57 o 
   4 -11   8      754.93      900.36    162.16 o 
   5 -11   8      120.02      184.26     82.10 o 
   6 -11   8       44.55       67.56     76.15 o 
   7 -11   8     1053.54     1109.53    229.74 o 
  -8 -10   8       18.74        0.00     87.65 o 
  -7 -10   8     4449.80     6021.73    689.69 o 
  -6 -10   8    13192.90    17427.41   1330.41 o 
  -5 -10   8    14185.94    18900.76    903.05 o 
  -4 -10   8     7922.12     9874.80    704.42 o 
  -3 -10   8      238.90      235.53     77.17 o 
  -2 -10   8      251.32      361.13     54.91 o 
  -1 -10   8      260.38      305.45     50.61 o 
   0 -10   8     1349.73     1915.11    124.77 o 
   1 -10   8     5394.59     7111.19    309.27 o 
   2 -10   8     2845.78     3558.30    227.51 o 
   3 -10   8      964.44     1039.79    143.25 o 
   4 -10   8    18138.34    19262.38   3044.03 o 
   5 -10   8     6712.63     6639.38    817.26 o 
   6 -10   8      168.72      135.93     91.88 o 
   7 -10   8      352.38      368.88    113.50 o 
   8 -10   8     3825.68     4252.40    443.50 o 
  -8  -9   8      224.31       30.05     97.29 o 
  -7  -9   8    10994.55    13441.67    680.61 o 
  -6  -9   8    31465.21    38655.50   3316.10 o 
  -5  -9   8    27574.59    35397.03   1661.14 o 
  -4  -9   8     5990.41     7256.53    315.17 o 
  -3  -9   8     2973.60     3845.19    280.42 o 
  -2  -9   8     9140.60    11866.94    563.68 o 
  -1  -9   8     3844.97     5352.71    207.17 o 
   0  -9   8      168.61      244.67     54.03 o 
   1  -9   8      149.03      222.04     52.86 o 
   2  -9   8      475.12      576.11     69.65 o 
   3  -9   8     2913.98     2293.22    170.15 o 
   4  -9   8     7612.08     6559.34    363.69 o 
   5  -9   8     2322.88     2530.66    191.96 o 
   6  -9   8      416.86      305.70     66.52 o 
   7  -9   8     4421.33     4696.71    451.69 o 
   8  -9   8     4178.93     4758.06    430.02 o 
   9  -9   8     2718.06     2877.31    240.63 o 
  -9  -8   8     2147.63     2107.75    196.20 o 
  -8  -8   8      464.35      327.00    107.01 o 
  -7  -8   8     2793.19     2632.26    256.87 o 
  -6  -8   8     9268.35    10275.16    532.96 o 
  -5  -8   8     2357.99     2577.03    190.72 o 
  -4  -8   8       47.53       58.05     62.09 o 
  -3  -8   8      571.12      496.68     57.00 o 
  -2  -8   8     2940.83     3323.94    221.71 o 
  -1  -8   8        2.15        0.00     35.09 o 
   0  -8   8     7132.82     9268.77    327.44 o 
   1  -8   8     7907.32     9148.59    383.52 o 
   2  -8   8    10787.48    11159.22    909.58 o 
   3  -8   8       54.29       38.17     46.23 o 
   4  -8   8    35217.12    36220.03   2688.64 o 
   5  -8   8    45877.39    49411.70   1894.30 o 
   6  -8   8    45045.57    48011.20   1845.86 o 
   7  -8   8    13611.53    14463.21    588.15 o 
   8  -8   8     5279.50     5798.02    420.36 o 
   9  -8   8     1218.17     1373.62    159.40 o 
  -9  -7   8      287.25      128.05    197.28 o 
  -8  -7   8     3204.39     2951.61    451.58 o 
  -7  -7   8     2212.55     1872.44    227.10 o 
  -6  -7   8     1984.00     1698.45    158.36 o 
  -5  -7   8     2151.94     2023.53    160.04 o 
  -4  -7   8       24.09        0.00     37.88 o 
  -3  -7   8      310.69      266.62     46.82 o 
  -2  -7   8     2178.27     2264.67    211.86 o 
  -1  -7   8    11052.59    12031.98    896.35 o 
   0  -7   8    19372.41    22387.53   2874.46 o 
   1  -7   8      644.10      650.69     53.25 o 
   2  -7   8     2506.41     2455.65    184.91 o 
   3  -7   8      545.99      664.18     91.57 o 
   4  -7   8    35082.04    37847.52   1735.24 o 
   5  -7   8    25122.97    26985.65   1051.64 o 
   6  -7   8    20814.96    22181.32    872.59 o 
   7  -7   8    24092.29    25929.91   1015.23 o 
   8  -7   8    15638.35    16241.60    813.01 o 
   9  -7   8     1789.46     1733.71    126.02 o 
  10  -7   8       30.66       30.81     58.55 o 
 -10  -6   8     8833.96     8770.23    497.47 o 
  -9  -6   8    12689.22    12495.76    652.84 o 
  -8  -6   8     6692.17     6314.19    370.99 o 
  -7  -6   8     8613.93     8503.99    460.81 o 
  -6  -6   8     9359.97     8721.11    462.68 o 
  -5  -6   8     1735.76     1541.78    137.00 o 
  -4  -6   8       64.43       57.16     59.33 o 
  -3  -6   8      856.01      840.89     63.16 o 
  -2  -6   8     1698.99     1425.12    138.36 o 
  -1  -6   8    20082.42    15770.58    751.57 o 
   0  -6   8    64000.63    50549.78   2306.14 o 
   1  -6   8    32705.46    32692.45   1647.97 o 
   2  -6   8     5426.69     4697.69    452.00 o 
   3  -6   8     8634.30     8114.96    342.86 o 
   4  -6   8     1944.61     2008.95    141.47 o 
   5  -6   8       37.49       36.79     39.60 o 
   6  -6   8      146.58      156.00     47.56 o 
   7  -6   8      238.44      213.39     52.54 o 
   8  -6   8      545.40      532.69     70.17 o 
   9  -6   8      248.00      309.46     64.57 o 
  10  -6   8     1669.63     1614.53    118.86 o 
  11  -6   8       64.24       37.83     59.89 o 
 -10  -5   8    13585.30    14610.51    752.58 o 
  -9  -5   8     4805.51     4532.82    424.68 o 
  -8  -5   8      123.74       54.05     68.47 o 
  -7  -5   8      111.26       38.76     66.80 o 
  -6  -5   8     1625.52     1460.60    139.50 o 
  -5  -5   8     2546.89     2412.93    186.58 o 
  -4  -5   8     1431.31     1118.33     84.31 o 
  -3  -5   8      429.39      469.65     47.59 o 
  -2  -5   8      125.50       85.28     29.88 o 
  -1  -5   8       11.63        0.00     30.42 o 
   0  -5   8     6988.24     6071.58    312.32 o 
   1  -5   8    27194.27    25204.42   1145.50 o 
   2  -5   8    27068.02    22951.88   1094.33 o 
   3  -5   8    31195.38    29358.41   1720.41 o 
   4  -5   8    11677.65    11826.74    696.80 o 
   5  -5   8     2587.54     2608.43    133.98 o 
   6  -5   8    15175.08    14950.42    593.90 o 
   7  -5   8      234.23      238.78     46.88 o 
   8  -5   8     5816.16     6054.19    268.29 o 
   9  -5   8      150.46      285.32     60.19 o 
  10  -5   8     4009.65     3906.15    357.00 o 
  11  -5   8     5156.61     5025.98    288.80 o 
 -10  -4   8      149.21       60.43     79.99 o 
  -9  -4   8     2147.18     2351.94    191.16 o 
  -8  -4   8     1066.84     1106.99    129.96 o 
  -7  -4   8      605.94      629.80    100.00 o 
  -6  -4   8    18672.48    16859.97   1189.16 o 
  -5  -4   8    34248.30    30820.04   1173.56 o 
  -4  -4   8    42061.69    37052.54   1401.61 o 
  -3  -4   8      537.94      554.20     44.34 o 
  -2  -4   8    24684.27    21722.84    836.19 o 
  -1  -4   8     3657.35     3427.21    232.75 o 
   0  -4   8    28888.68    31931.06   3910.37 o 
   1  -4   8    57786.50    55060.92   1791.70 o 
   2  -4   8    68855.36    64583.74   2318.01 o 
   3  -4   8   110069.04   110544.07   6952.33 o 
   4  -4   8    38814.82    40401.23   1881.32 o 
   5  -4   8       51.65       22.54     39.27 o 
   6  -4   8     5542.46     5572.48    288.95 o 
   7  -4   8      213.71      198.96     45.25 o 
   8  -4   8      204.88      219.10     75.85 o 
   9  -4   8     2908.19     2715.88    144.81 o 
  10  -4   8     8456.80     8484.92    362.29 o 
  11  -4   8     8362.01     8216.69    428.74 o 
  12  -4   8     5032.04     4968.87    288.79 o 
 -10  -3   8     6266.54     6416.50    372.94 o 
  -9  -3   8     5367.58     5435.98    323.27 o 
  -8  -3   8      976.78      937.64    116.54 o 
  -7  -3   8      329.18      314.84     72.62 o 
  -6  -3   8     5393.62     5084.70    288.46 o 
  -5  -3   8    63580.19    57768.63   2162.83 o 
  -4  -3   8    87186.63    79023.68   2949.00 o 
  -3  -3   8    23083.18    19715.99    763.73 o 
  -2  -3   8     1004.66     1143.85     80.82 o 
  -1  -3   8    19705.37    19350.37    641.64 o 
   0  -3   8    28989.99    32824.34   2447.64 o 
   1  -3   8     6727.74     6426.62    229.50 o 
   2  -3   8       57.72       85.05     24.18 o 
   3  -3   8     1104.05     1056.21     54.63 o 
   4  -3   8     1950.41     2025.88    110.26 o 
   5  -3   8      128.61       91.31     35.08 o 
   6  -3   8     6347.38     6414.28    274.79 o 
   7  -3   8      638.66      638.32     61.98 o 
   8  -3   8     1140.92     1045.98     81.46 o 
   9  -3   8      226.42      204.36     48.09 o 
  10  -3   8     1000.78     1001.83     86.65 o 
  11  -3   8     2560.67     2554.68    173.94 o 
  12  -3   8     7585.29     7816.58    411.41 o 
 -11  -2   8      290.33      212.43     87.65 o 
 -10  -2   8      518.27      606.17    103.19 o 
  -9  -2   8      856.73      878.25    112.71 o 
  -8  -2   8     4023.19     3805.00    235.03 o 
  -7  -2   8       58.95       91.88     53.50 o 
  -6  -2   8      457.90      406.10     91.89 o 
  -5  -2   8      402.11      322.25     69.59 o 
  -4  -2   8      552.12      529.45     52.30 o 
  -3  -2   8      641.43      490.43     46.90 o 
  -2  -2   8       16.67       69.23     16.41 o 
  -1  -2   8     1954.80     2286.53     94.71 o 
   0  -2   8     8724.68     9358.82    344.38 o 
   1  -2   8     4412.01     4427.98    186.89 o 
   2  -2   8     1615.10     2005.81     83.74 o 
   3  -2   8     6716.14     7048.35    243.18 o 
   4  -2   8     2235.18     2440.87    119.47 o 
   5  -2   8    59780.82    60532.72   2301.78 o 
   6  -2   8    75706.84    76667.18   2910.05 o 
   7  -2   8    22685.61    23449.99   1103.59 o 
   8  -2   8      516.94      499.06     56.39 o 
   9  -2   8     2088.41     1986.43    115.74 o 
  10  -2   8      706.90      671.59     70.17 o 
  11  -2   8     1081.47     1033.55    103.21 o 
  12  -2   8     6512.68     6464.30    350.11 o 
 -11  -1   8      305.26      360.69     90.77 o 
 -10  -1   8      711.72      557.52     96.96 o 
  -9  -1   8     2999.37     3363.80    219.86 o 
  -8  -1   8     4327.48     4355.02    256.21 o 
  -7  -1   8     1291.15     1354.78    118.32 o 
  -6  -1   8      295.05      327.22     43.70 o 
  -5  -1   8     5387.07     5740.10    240.12 o 
  -4  -1   8    21986.07    20919.93    799.12 o 
  -3  -1   8     9706.13     9646.74    382.20 o 
  -2  -1   8    19428.72    19469.22    729.38 o 
  -1  -1   8    66817.20    66770.92   2471.43 o 
   0  -1   8    68850.16    73392.76   2367.49 o 
   1  -1   8      202.08      275.11     37.45 o 
   2  -1   8     5745.65     5695.32    199.41 o 
   3  -1   8     1793.69     1677.99    105.32 o 
   4  -1   8      157.03      205.61     22.52 o 
   5  -1   8    16111.32    16868.95    658.42 o 
   6  -1   8    51663.48    52874.02   2013.50 o 
   7  -1   8    35660.06    37446.18   1434.87 o 
   8  -1   8    32075.84    33049.84   1271.94 o 
   9  -1   8    11963.07    12287.60    494.19 o 
  10  -1   8      948.10      968.43     96.97 o 
  11  -1   8       94.86       56.57     56.94 o 
  12  -1   8       16.12       15.07     62.97 o 
 -11   0   8      286.91      389.41     89.75 o 
 -10   0   8     5083.32     5574.57    317.24 o 
  -9   0   8    42626.37    47127.89   2162.63 o 
  -8   0   8    74356.49    78559.66   3562.85 o 
  -7   0   8    18027.20    18285.50    860.69 o 
  -6   0   8     1057.15     1229.03     79.03 o 
  -5   0   8     9013.22     8865.46    354.00 o 
  -4   0   8    10297.61     9625.39    381.27 o 
  -3   0   8     2600.95     2687.32    123.26 o 
  -2   0   8     1750.96     1706.51    108.92 o 
  -1   0   8    11486.14    10815.45    790.60 o 
   0   0   8       24.85       87.23     22.62 o 
   1   0   8    11116.69    11662.97    441.21 o 
   2   0   8     3163.02     3247.08    119.74 o 
   3   0   8       83.28      112.74     18.43 o 
   4   0   8     1379.66     1450.12     62.34 o 
   5   0   8     2125.78     2381.30    128.03 o 
   6   0   8     6233.79     6310.33    260.30 o 
   7   0   8      377.27      384.90     44.42 o 
   8   0   8      217.03      384.93     81.81 o 
   9   0   8    19240.04    20177.49    787.86 o 
  10   0   8    18479.54    18464.60   1242.91 o 
  11   0   8      365.52      326.87     68.79 o 
  12   0   8     1079.55      831.98     95.33 o 
  13   0   8        3.07       27.02     64.97 o 
 -11   1   8      395.07      438.99     87.65 o 
 -10   1   8       74.47       56.75     64.97 o 
  -9   1   8     9432.99    10374.22    518.35 o 
  -8   1   8     7378.09     7847.40    397.62 o 
  -7   1   8      339.72      322.98     45.50 o 
  -6   1   8       10.16       25.36     28.63 o 
  -5   1   8      294.62      323.87     38.92 o 
  -4   1   8     1513.48     1294.23     63.17 o 
  -3   1   8     1520.66     1522.78     80.38 o 
  -2   1   8        6.67       77.39     23.44 o 
  -1   1   8     6173.17     5666.67    339.76 o 
   0   1   8    10995.54    11202.05    521.05 o 
   1   1   8    46034.26    47854.71   1772.50 o 
   2   1   8    91785.88    95876.52   3088.80 o 
   3   1   8    39866.69    39742.79   1287.24 o 
   4   1   8     6036.69     5922.67    203.93 o 
   5   1   8    17964.99    17800.17    585.15 o 
   6   1   8     1588.74     1917.32    167.70 o 
   7   1   8     1156.75     1400.81    146.68 o 
   8   1   8     8057.00     8772.95    354.29 o 
   9   1   8    57606.34    58984.15   2738.61 o 
  10   1   8    40476.02    41407.84   1936.38 o 
  11   1   8     4527.08     4746.16    263.87 o 
  12   1   8      199.84      191.87     64.97 o 
  13   1   8     4477.26     4640.32    271.57 o 
 -10   2   8      783.96      817.63     97.41 o 
  -9   2   8     2115.96     2395.39    164.27 o 
  -8   2   8    10840.17    11158.50    541.27 o 
  -7   2   8     2055.72     2282.32    116.36 o 
  -6   2   8      299.22      354.96     42.36 o 
  -5   2   8     2088.48     2203.51    108.12 o 
  -4   2   8     2244.41     2420.07    113.01 o 
  -3   2   8     4463.41     4441.02    223.68 o 
  -2   2   8     2108.89     2140.01    101.15 o 
  -1   2   8    63811.93    59655.49   3618.75 o 
   0   2   8     7894.48     8291.15    279.41 o 
   1   2   8    97040.41   100216.02   3700.67 o 
   2   2   8   267324.16   269514.56   8675.12 o 
   3   2   8   168557.45   172924.31   5558.30 o 
   4   2   8   101322.03   102671.86   3303.70 o 
   5   2   8    16696.99    16767.29    552.54 o 
   6   2   8      402.46      498.56     38.63 o 
   7   2   8     3475.53     3565.14    156.11 o 
   8   2   8       46.52      113.01     50.84 o 
   9   2   8       22.40       39.41     45.38 o 
  10   2   8      518.69      556.79     72.62 o 
  11   2   8      309.28      324.18     66.80 o 
  12   2   8       54.82       87.00     59.14 o 
  13   2   8        6.38        1.85     66.80 o 
 -10   3   8     3020.00     3585.54    217.86 o 
  -9   3   8    20309.36    22295.30   1040.46 o 
  -8   3   8    16622.81    17107.74    804.54 o 
  -7   3   8     1001.59     1197.18    119.08 o 
  -6   3   8      529.85      592.55     52.87 o 
  -5   3   8       82.88      152.16     32.15 o 
  -4   3   8     6757.08     6904.67    275.86 o 
  -3   3   8    23590.98    22753.88    858.39 o 
  -2   3   8     4870.57     4660.07    146.77 o 
  -1   3   8      431.38      400.92     26.11 o 
   0   3   8      506.32      535.52     30.42 o 
   1   3   8      240.86      293.95     31.99 o 
   2   3   8     1790.07     1749.17     99.92 o 
   3   3   8     1463.61     1452.69     62.69 o 
   4   3   8     1053.06     1155.53     54.51 o 
   5   3   8     3485.79     3320.80    122.32 o 
   6   3   8      114.13      155.13     24.89 o 
   7   3   8    23732.45    25199.21    824.83 o 
   8   3   8    10255.13    10193.02    405.70 o 
   9   3   8     5583.86     5502.15    373.44 o 
  10   3   8     3575.55     3722.33    214.09 o 
  11   3   8      329.47      294.77     62.97 o 
  12   3   8     7579.17     7558.69    396.03 o 
  13   3   8    10223.24    10295.25    528.26 o 
 -10   4   8      368.18      482.64     78.28 o 
  -9   4   8      883.41      802.76     89.76 o 
  -8   4   8      169.00      171.15     46.81 o 
  -7   4   8      200.30      202.04     41.53 o 
  -6   4   8      445.56      415.58     43.69 o 
  -5   4   8       10.23       37.61     27.74 o 
  -4   4   8      480.32      594.05    100.52 o 
  -3   4   8     9972.04     9849.47    381.58 o 
  -2   4   8    12730.59    12568.73    416.86 o 
  -1   4   8      371.82      370.36     24.22 o 
   0   4   8      487.76      621.33     66.23 o 
   1   4   8    47410.43    46975.11   1741.58 o 
   2   4   8    25380.92    24836.23    810.65 o 
   3   4   8      405.63      503.02     43.78 o 
   4   4   8     6009.59     6238.29    214.43 o 
   5   4   8    28682.97    27329.43    891.51 o 
   6   4   8     9872.49    10562.20    356.41 o 
   7   4   8     2664.20     2991.85    106.57 o 
   8   4   8      521.80      493.86     51.89 o 
   9   4   8       86.25       91.88     45.86 o 
  10   4   8      577.34      634.83     72.62 o 
  11   4   8     4583.54     4557.38    256.22 o 
  12   4   8     7342.59     7304.33    384.63 o 
  13   4   8    19457.66    20011.45    970.41 o 
 -10   5   8      151.96      171.64     62.97 o 
  -9   5   8      430.60      491.93     74.45 o 
  -8   5   8      136.63      165.89     48.64 o 
  -7   5   8     7443.91     7661.62    311.19 o 
  -6   5   8      530.76      541.72     49.74 o 
  -5   5   8    10077.14    10244.92    401.15 o 
  -4   5   8      679.96      785.07     56.83 o 
  -3   5   8    40506.72    40154.29   1497.45 o 
  -2   5   8    93001.79    91960.20   2954.57 o 
  -1   5   8    67910.04    66821.52   2152.03 o 
   0   5   8   102536.56    99807.42   3200.50 o 
   1   5   8    61734.51    61526.84   2279.03 o 
   2   5   8     8886.03     8329.43    283.10 o 
   3   5   8    10764.67    11214.22    374.48 o 
   4   5   8      707.02      697.43     42.99 o 
   5   5   8      388.41      399.86     32.57 o 
   6   5   8        9.67       27.09     22.98 o 
   7   5   8      585.27      652.88     47.80 o 
   8   5   8     4450.43     4174.30    189.92 o 
   9   5   8     7032.54     6678.68    313.13 o 
  10   5   8     1451.82     1277.17    106.84 o 
  11   5   8     4987.34     5190.66    285.00 o 
  12   5   8     2934.77     2727.05    181.36 o 
  13   5   8      134.40      140.96     83.77 o 
  -9   6   8      478.99      437.81    102.70 o 
  -8   6   8    13613.36    14809.02    703.67 o 
  -7   6   8    31528.77    32950.20   1245.72 o 
  -6   6   8     4331.80     4347.86    188.13 o 
  -5   6   8     8230.07     8333.71    331.06 o 
  -4   6   8     7496.94     7832.93    309.26 o 
  -3   6   8      402.74      398.21     38.13 o 
  -2   6   8     8321.83     8390.03    284.22 o 
  -1   6   8    37481.32    36142.39   1170.25 o 
   0   6   8    12598.55    12587.86    416.13 o 
   1   6   8      199.90      182.33     25.33 o 
   2   6   8     2829.26     2690.14    105.00 o 
   3   6   8     7322.87     7374.40    255.81 o 
   4   6   8     2517.76     2818.54    108.03 o 
   5   6   8      735.06      738.68     59.30 o 
   6   6   8       71.49      156.14     28.86 o 
   7   6   8     4428.29     4290.25    162.24 o 
   8   6   8     3159.84     2960.45    143.88 o 
   9   6   8     2180.11     2120.02    118.08 o 
  10   6   8    23505.30    23393.73   1110.24 o 
  11   6   8    32530.53    32044.77   1512.16 o 
  12   6   8    12381.91    11945.01    599.49 o 
  13   6   8      203.68      268.69     74.45 o 
  -9   7   8      123.03      170.17     66.15 o 
  -8   7   8     1041.41     1066.80    104.65 o 
  -7   7   8      859.23      871.60    151.36 o 
  -6   7   8       65.96       87.67     51.49 o 
  -5   7   8      642.74      589.29     64.98 o 
  -4   7   8      276.61      318.98     49.68 o 
  -3   7   8    10279.44     9614.74    326.90 o 
  -2   7   8     6099.15     6075.24    211.53 o 
  -1   7   8     5282.85     5198.00    212.48 o 
   0   7   8    26561.51    26043.79    847.37 o 
   1   7   8    54021.22    50175.46   1638.88 o 
   2   7   8      526.36      604.66     43.11 o 
   3   7   8    52507.33    51931.64   1681.23 o 
   4   7   8    44093.41    44897.15   1456.60 o 
   5   7   8     1044.19     1108.39     59.49 o 
   6   7   8      955.50     1067.44     93.60 o 
   7   7   8     1007.57      998.64     72.18 o 
   8   7   8     7209.92     6885.78    290.02 o 
   9   7   8    45148.28    42336.18   1593.76 o 
  10   7   8    52489.09    46571.82   1917.51 o 
  11   7   8    36829.37    35733.62   1682.81 o 
  12   7   8     6063.67     6024.43    328.99 o 
  -9   8   8      101.20      158.09     65.97 o 
  -8   8   8     3417.47     3585.53    214.83 o 
  -7   8   8    25458.49    25909.79   1202.09 o 
  -6   8   8    24144.01    24585.82   1138.79 o 
  -5   8   8     6375.89     6296.02    315.32 o 
  -4   8   8    12533.27    12680.48    598.84 o 
  -3   8   8    27780.79    26701.22   1005.51 o 
  -2   8   8    12245.23    11915.67    460.63 o 
  -1   8   8     1306.87     1464.71     81.04 o 
   0   8   8     6540.24     6147.59    246.70 o 
   1   8   8       11.06       43.24     24.96 o 
   2   8   8    12376.04    12467.21    477.81 o 
   3   8   8    43635.18    43292.07   1612.63 o 
   4   8   8    28946.68    29393.61    959.86 o 
   5   8   8     6699.04     6736.71    236.84 o 
   6   8   8      308.04      337.38     34.47 o 
   7   8   8    15232.86    13855.76    543.99 o 
   8   8   8      214.83      195.19     44.40 o 
   9   8   8     2333.73     2267.43    126.68 o 
  10   8   8     1287.67     1357.31    151.73 o 
  11   8   8      329.47      286.18     58.63 o 
  12   8   8        8.42        0.00     89.17 o 
  -8   9   8     1136.59     1397.67    125.45 o 
  -7   9   8     3290.34     3401.71    201.71 o 
  -6   9   8     3163.47     2974.05    181.38 o 
  -5   9   8     3839.67     3554.63    198.45 o 
  -4   9   8     2582.31     2689.51    158.38 o 
  -3   9   8     4491.34     4180.62    197.25 o 
  -2   9   8      135.84      143.56     37.18 o 
  -1   9   8     5672.51     5564.96    229.77 o 
   0   9   8     1512.08     1475.15     83.90 o 
   1   9   8     1176.14     1119.72     69.66 o 
   2   9   8     2783.77     2712.15    124.83 o 
   3   9   8     6554.31     6828.00    273.97 o 
   4   9   8      850.94      823.83     61.00 o 
   5   9   8     1090.96     1154.89     74.40 o 
   6   9   8     2932.10     2895.54    118.65 o 
   7   9   8    13677.32    12457.52    495.71 o 
   8   9   8     4580.31     4169.38    197.07 o 
   9   9   8     1826.81     1740.35    112.74 o 
  10   9   8     5657.19     5461.16    248.52 o 
  11   9   8    11018.68    10218.15    430.84 o 
  12   9   8     1925.13     1909.06    149.10 o 
  -7  10   8     2685.40     2752.04    181.15 o 
  -6  10   8      701.22      561.18     79.18 o 
  -5  10   8      175.28      110.80     57.33 o 
  -4  10   8     1144.76     1109.97     98.51 o 
  -3  10   8     6868.44     6362.95    267.63 o 
  -2  10   8      440.20      411.97     50.65 o 
  -1  10   8    13382.84    12822.67    498.06 o 
   0  10   8     7377.49     7124.41    288.17 o 
   1  10   8     1012.88     1061.05     71.24 o 
   2  10   8     5120.50     4967.35    209.16 o 
   3  10   8    28000.05    28227.89   1062.46 o 
   4  10   8    11800.54    11245.93    440.05 o 
   5  10   8    27220.10    27218.24   1027.81 o 
   6  10   8    31503.44    31037.53   1428.23 o 
   7  10   8    42638.27    37850.12   2814.06 o 
   8  10   8     8091.94     7611.53    609.12 o 
   9  10   8     3077.03     2993.26    197.10 o 
  10  10   8     2367.84     2435.00    173.89 o 
  11  10   8     3049.96     2895.30    203.27 o 
  -7  11   8     3018.67     3082.33    227.12 o 
  -6  11   8     1198.96     1376.66    121.60 o 
  -5  11   8      478.34      409.59     71.42 o 
  -4  11   8     8474.49     8001.09    397.29 o 
  -3  11   8     5468.47     5294.24    274.78 o 
  -2  11   8     4915.49     4838.75    212.55 o 
  -1  11   8    49048.39    48164.85   1803.36 o 
   0  11   8    49865.88    49228.36   1837.02 o 
   1  11   8    33541.58    34213.77   1286.36 o 
   2  11   8     1675.97     1590.36     91.80 o 
   3  11   8     6790.25     6639.38    272.75 o 
   4  11   8     4372.30     4660.95    202.85 o 
   5  11   8       96.54      179.79     38.51 o 
   6  11   8     2211.01     2651.81    181.15 o 
   7  11   8     1560.31     1399.58    151.38 o 
   8  11   8     6072.39     5943.72    925.40 o 
   9  11   8     3153.96     2927.49    200.95 o 
  10  11   8        1.01       42.64     63.83 o 
  11  11   8      762.90      749.29    107.71 o 
  -6  12   8      498.94      503.96     80.52 o 
  -5  12   8     1946.85     1910.51    148.68 o 
  -4  12   8     3696.49     3602.75    207.15 o 
  -3  12   8     3751.66     3799.47    213.26 o 
  -2  12   8       23.76       51.24     44.91 o 
  -1  12   8      189.97      236.34     50.38 o 
   0  12   8    10889.35    10637.04    424.52 o 
   1  12   8     3388.10     3545.71    166.18 o 
   2  12   8     2886.46     2988.98    144.90 o 
   3  12   8    20686.94    19689.96    756.02 o 
   4  12   8     3385.90     3399.42    161.09 o 
   5  12   8      475.55      515.80     81.57 o 
   6  12   8     3927.81     3767.09    227.56 o 
   7  12   8     4984.35     5166.50    294.51 o 
   8  12   8     3204.80     2986.36    224.44 o 
   9  12   8      478.07      376.25     86.87 o 
  10  12   8     6330.41     6181.80    347.94 o 
  -5  13   8     4495.28     4196.01    241.06 o 
  -4  13   8     1575.35     1699.56    133.14 o 
  -3  13   8      761.55      596.60     80.52 o 
  -2  13   8     9396.96     8929.15    368.65 o 
  -1  13   8    22616.84    21845.35    840.71 o 
   0  13   8    17030.03    16829.92    655.31 o 
   1  13   8    19055.86    18081.57    700.79 o 
   2  13   8    16898.12    17158.81    664.95 o 
   3  13   8     5362.17     5138.32    282.44 o 
   4  13   8      594.14      562.45     64.41 o 
   5  13   8      569.53      542.38     87.66 o 
   6  13   8       17.73       38.94     63.63 o 
   7  13   8     4032.69     3640.03    411.09 o 
   8  13   8     1487.45     1382.19    148.67 o 
   9  13   8      887.91      762.69    116.83 o 
  -4  14   8     6438.26     6462.64    337.32 o 
  -3  14   8     6773.07     6364.96    354.47 o 
  -2  14   8     2960.24     2875.49    156.29 o 
  -1  14   8     2721.86     2796.18    151.32 o 
   0  14   8     3777.46     3528.93    175.27 o 
   1  14   8     2051.94     1961.75    123.50 o 
   2  14   8     2473.91     2459.68    137.71 o 
   3  14   8       31.60      162.23     63.67 o 
   4  14   8     1774.04     1972.68    107.01 o 
   5  14   8     1603.68     1834.14    158.34 o 
   6  14   8       10.49       74.53     71.41 o 
   7  14   8        1.60      105.39     76.43 o 
   8  14   8      691.02      786.34    119.26 o 
  -2  15   8      651.10      827.01     90.46 o 
  -1  15   8      734.49      611.04     74.97 o 
   0  15   8      467.72      490.20     72.69 o 
   1  15   8      499.35      456.65     69.70 o 
   2  15   8     4371.24     4269.42    206.08 o 
   3  15   8     1974.39     2023.76    128.88 o 
   4  15   8       60.88       35.59     78.27 o 
   5  15   8     2862.42     2695.10    198.73 o 
   6  15   8     2030.91     1814.92    232.49 o 
   7  15   8     4643.45     4431.83    492.25 o 
   0  16   8      192.37      104.44     61.41 o 
   1  16   8      980.07      922.14     90.60 o 
   2  16   8     1004.42     1087.25    100.73 o 
   3  16   8       90.15      121.54     64.20 o 
   4  16   8       94.37       41.98     82.10 o 
   5  16   8      899.02      596.60    114.67 o 
  -2 -13   9      582.59     1135.08    189.18 o 
  -1 -13   9       99.64      212.85     89.75 o 
   0 -13   9      751.12      908.13    114.66 o 
   1 -13   9     2138.75     2795.52    200.69 o 
   2 -13   9      555.90      646.91    104.64 o 
  -5 -12   9     1320.64     2102.89    243.27 o 
  -4 -12   9     1606.74     2573.36    259.50 o 
  -2 -12   9     1473.45     1994.86    254.09 o 
  -1 -12   9    16958.71    24599.68   1186.72 o 
   0 -12   9    17992.20    24818.29   1194.65 o 
   1 -12   9     6564.53     8511.76    451.50 o 
   2 -12   9     2285.08     2994.90    213.58 o 
   3 -12   9     5269.18     6302.99    467.98 o 
   4 -12   9     5801.21     6987.48    562.71 o 
   5 -12   9     1918.30     2256.24    440.63 o 
  -6 -11   9      291.64      320.93    116.20 o 
  -5 -11   9      138.71      181.64     86.91 o 
  -4 -11   9      477.41      696.67    145.94 o 
  -3 -11   9       46.68        0.00     68.47 o 
  -2 -11   9      759.22     1165.94    128.00 o 
  -1 -11   9     1574.23     2495.71    191.14 o 
   0 -11   9      192.62      346.36     89.75 o 
   1 -11   9     2547.07     3355.86    223.46 o 
   2 -11   9      225.41      307.95     85.93 o 
   3 -11   9     1690.26     2001.58    178.41 o 
   4 -11   9     4045.83     4872.90    513.85 o 
   5 -11   9     3750.34     3872.02    535.45 o 
   6 -11   9      321.32      367.87    135.12 o 
  -7 -10   9     3668.88     4668.07    348.84 o 
  -6 -10   9     3671.38     5096.93    435.38 o 
  -5 -10   9       85.00        0.00     79.98 o 
  -4 -10   9     3751.17     5262.08    303.17 o 
  -3 -10   9     8794.39    11609.04    587.51 o 
  -2 -10   9     3440.95     4264.50    178.76 o 
  -1 -10   9     3307.57     4368.66    215.46 o 
   0 -10   9    26920.66    36900.25   1426.05 o 
   1 -10   9    39230.16    51017.98   1958.68 o 
   2 -10   9    24330.56    29526.52   1149.13 o 
   3 -10   9    14210.40    15825.96   2195.61 o 
   4 -10   9      986.92      988.10    118.49 o 
   5 -10   9     1291.49     1565.52    351.39 o 
   6 -10   9       25.29       50.67     76.15 o 
   7 -10   9     1535.26     1564.92    186.51 o 
  -8  -9   9        4.21        0.00     85.41 o 
  -7  -9   9     3921.30     4662.75    301.49 o 
  -6  -9   9    14068.74    17790.88    866.67 o 
  -5  -9   9    22391.46    28482.41   1335.99 o 
  -4  -9   9    11231.13    14661.25    715.30 o 
  -3  -9   9     1070.83     1146.75    172.18 o 
  -2  -9   9     1385.73     1577.03    103.00 o 
  -1  -9   9    13922.51    18664.18    630.78 o 
   0  -9   9    14414.27    19475.52    772.21 o 
   1  -9   9     5927.88     7384.94    321.75 o 
   2  -9   9     4751.40     5751.50    262.29 o 
   3  -9   9     8867.63     8666.96    455.69 o 
   4  -9   9     2846.04     2426.83    210.91 o 
   5  -9   9        1.27       19.48     54.03 o 
   6  -9   9       50.98       70.11     59.12 o 
   7  -9   9      279.38      471.20    140.53 o 
   8  -9   9     1035.80     1093.58    159.47 o 
  -8  -8   9       53.86        0.00     94.58 o 
  -7  -8   9      304.23      141.19     93.11 o 
  -6  -8   9      961.28      761.77    114.48 o 
  -5  -8   9    12901.49    14524.35    717.30 o 
  -4  -8   9    12991.72    15717.40    765.19 o 
  -3  -8   9     2899.32     3549.03    223.10 o 
  -2  -8   9     4611.49     5411.49    276.95 o 
  -1  -8   9     6757.98     8872.12    375.31 o 
   0  -8   9     2998.54     3928.89    223.83 o 
   1  -8   9       84.48      153.77     50.54 o 
   2  -8   9       35.31        1.49     47.78 o 
   3  -8   9     1114.28     1049.11    159.36 o 
   4  -8   9      762.10      648.10     78.89 o 
   5  -8   9     5284.74     5440.27    304.05 o 
   6  -8   9     2593.28     2709.93    157.69 o 
   7  -8   9     1163.88     1140.62     96.75 o 
   8  -8   9      978.98     1002.36     98.19 o 
   9  -8   9      479.14      543.21     80.75 o 
  -9  -7   9      313.65      237.04    106.19 o 
  -8  -7   9      974.79      905.01    131.50 o 
  -7  -7   9     1231.66      889.25    181.10 o 
  -6  -7   9     1064.33      748.49    232.45 o 
  -5  -7   9     1241.80     1077.48    123.84 o 
  -4  -7   9     2586.33     2438.80    178.63 o 
  -3  -7   9     9871.62    10283.61    856.01 o 
  -2  -7   9    20181.60    20064.08   1586.26 o 
  -1  -7   9    19631.85    22324.12   2175.91 o 
   0  -7   9     8134.23     7169.76    367.78 o 
   1  -7   9      192.10      182.25     61.51 o 
   2  -7   9       92.37      142.82     47.78 o 
   3  -7   9     1873.99     1871.80    120.60 o 
   4  -7   9     7103.29     7483.14    423.88 o 
   5  -7   9    32976.12    35078.73   1423.64 o 
   6  -7   9    49332.79    52567.41   2014.04 o 
   7  -7   9    15458.78    16148.39    650.95 o 
   8  -7   9    13052.62    13807.02    717.51 o 
   9  -7   9     6188.49     6814.70    436.66 o 
  10  -7   9      377.42      414.06     75.93 o 
  -9  -6   9    14153.96    13881.46    723.52 o 
  -8  -6   9     7704.69     7338.84    422.63 o 
  -7  -6   9      460.92      482.33    100.80 o 
  -6  -6   9      277.93      318.36    108.10 o 
  -5  -6   9    10575.02     9617.56    500.79 o 
  -4  -6   9    13914.61    11891.02    666.52 o 
  -3  -6   9     9914.04     8894.14    672.35 o 
  -2  -6   9    10999.19     9844.11   1087.36 o 
  -1  -6   9     9949.29     7891.13    401.00 o 
   0  -6   9     1052.00      702.12     81.78 o 
   1  -6   9    16992.79    15480.39   1469.06 o 
   2  -6   9      720.27      659.86     70.69 o 
   3  -6   9     2838.28     3017.51    159.07 o 
   4  -6   9      361.33      348.53     57.85 o 
   5  -6   9     6157.73     6614.61    290.40 o 
   6  -6   9     3983.01     4294.73    204.44 o 
   7  -6   9     3730.97     3673.91    183.65 o 
   8  -6   9     1085.59     1164.66     97.95 o 
   9  -6   9      269.02      300.68     66.53 o 
  10  -6   9       34.09        0.00     57.34 o 
  -9  -5   9    20606.94    20791.38   1029.41 o 
  -8  -5   9    10296.92    10314.14    551.34 o 
  -7  -5   9      303.12      367.64    148.63 o 
  -6  -5   9     3891.04     3605.99    237.06 o 
  -5  -5   9     8150.06     7231.82    390.36 o 
  -4  -5   9     7558.68     6560.54    284.97 o 
  -3  -5   9      362.78      310.74     51.56 o 
  -2  -5   9        9.87        0.00     34.11 o 
  -1  -5   9      242.21      235.89     56.95 o 
   0  -5   9      410.09      451.80     78.80 o 
   1  -5   9     8291.05     7723.21    527.85 o 
   2  -5   9     8230.72     7473.68    723.25 o 
   3  -5   9     1234.58     1332.01     95.06 o 
   4  -5   9     2995.29     3141.79    220.76 o 
   5  -5   9     3957.99     4260.08    196.59 o 
   6  -5   9      490.06      536.57     62.51 o 
   7  -5   9     5594.93     5631.54    267.09 o 
   8  -5   9    38683.75    38095.16   1469.61 o 
   9  -5   9    59261.06    57829.59   2216.68 o 
  10  -5   9    11142.19    11127.82    466.35 o 
  11  -5   9      723.57      677.61     84.21 o 
 -10  -4   9        5.69        0.00     81.07 o 
  -9  -4   9      420.31      474.96    110.80 o 
  -8  -4   9       56.04        0.00     72.31 o 
  -7  -4   9      725.68      637.95    102.99 o 
  -6  -4   9      314.94      344.26     76.44 o 
  -5  -4   9     1008.80      740.04     71.42 o 
  -4  -4   9     1255.99     1192.33     85.63 o 
  -3  -4   9     6827.79     5576.31    244.50 o 
  -2  -4   9    11383.04     9941.56    450.29 o 
  -1  -4   9     5859.66     5558.53    344.11 o 
   0  -4   9    26247.17    27976.47   4410.91 o 
   1  -4   9   157975.69   149499.83   5759.02 o 
   2  -4   9   133000.41   123156.80   4296.91 o 
   3  -4   9    21808.04    22138.47   1053.69 o 
   4  -4   9    15688.40    15497.13    920.87 o 
   5  -4   9     7796.46     7374.97    439.61 o 
   6  -4   9      347.87      409.51     59.58 o 
   7  -4   9      271.11      274.57     67.26 o 
   8  -4   9     7722.56     7138.86    549.36 o 
   9  -4   9     8548.44     8191.07    425.33 o 
  10  -4   9      346.30      301.77     65.11 o 
  11  -4   9       41.36        6.04     64.63 o 
 -10  -3   9     3164.80     3434.07    248.47 o 
  -9  -3   9     7550.22     7993.52    441.96 o 
  -8  -3   9     2487.39     2457.13    194.89 o 
  -7  -3   9       99.73      142.99     66.80 o 
  -6  -3   9      154.47      114.48     62.97 o 
  -5  -3   9     2583.02     2310.53    126.34 o 
  -4  -3   9     1000.29     1052.19    103.68 o 
  -3  -3   9     7540.35     6591.45    440.57 o 
  -2  -3   9     1070.30      992.98     74.33 o 
  -1  -3   9     6128.72     6163.39    378.01 o 
   0  -3   9     5958.34     6433.75    638.31 o 
   1  -3   9    42172.72    41060.51   1341.03 o 
   2  -3   9    24155.89    24231.16    798.93 o 
   3  -3   9    21138.02    21968.22    858.16 o 
   4  -3   9    19109.83    19829.40    673.07 o 
   5  -3   9     9284.07     9651.11    395.69 o 
   6  -3   9     3780.76     3650.84    172.15 o 
   7  -3   9     1525.96     1426.83     94.81 o 
   8  -3   9      262.42      276.69     49.15 o 
   9  -3   9     5367.20     5152.31    233.78 o 
  10  -3   9      478.25      384.20     62.03 o 
  11  -3   9     2746.40     2720.78    181.35 o 
  12  -3   9     3313.51     3279.07    212.00 o 
 -10  -2   9     3024.62     3477.71    240.90 o 
  -9  -2   9     6722.44     7140.90    397.50 o 
  -8  -2   9     2846.99     2912.10    204.56 o 
  -7  -2   9       27.83       56.57     56.94 o 
  -6  -2   9     3328.81     3189.23    340.77 o 
  -5  -2   9      616.15      495.39     53.08 o 
  -4  -2   9     4057.40     3580.43    169.03 o 
  -3  -2   9    12496.45    11232.60    447.11 o 
  -2  -2   9     4406.74     3770.32    299.32 o 
  -1  -2   9      695.38      827.10     50.16 o 
   0  -2   9        9.36      105.16     28.08 o 
   1  -2   9     7496.85     7636.77    268.05 o 
   2  -2   9      640.14      547.03     40.71 o 
   3  -2   9     1939.27     1867.61     80.13 o 
   4  -2   9     9334.82     9189.61    374.90 o 
   5  -2   9    32966.99    34571.64   1329.38 o 
   6  -2   9     1600.05     1728.49    160.17 o 
   7  -2   9     5151.95     5426.76    301.99 o 
   8  -2   9      295.83      278.65     56.76 o 
   9  -2   9       89.67      128.22     45.51 o 
  10  -2   9     2174.56     2244.50    129.07 o 
  11  -2   9    17794.43    17701.02    859.07 o 
  12  -2   9    11029.40    11115.50    562.94 o 
 -10  -1   9        0.12       32.43     68.79 o 
  -9  -1   9       75.08       65.73     70.62 o 
  -8  -1   9      121.96      229.08     74.45 o 
  -7  -1   9      565.11      543.01     82.11 o 
  -6  -1   9     4938.70     5139.22    224.98 o 
  -5  -1   9     2857.38     2879.51    139.41 o 
  -4  -1   9     9306.09     9006.32    363.28 o 
  -3  -1   9    87612.54    78025.24   3467.97 o 
  -2  -1   9    90114.25    82132.33   3711.11 o 
  -1  -1   9    39241.77    36275.87   1367.87 o 
   0  -1   9    41678.37    43387.25   1853.34 o 
   1  -1   9     9418.11     9333.68    356.93 o 
   2  -1   9     5678.98     5987.00    212.17 o 
   3  -1   9    10231.08    10139.53    342.79 o 
   4  -1   9    11321.49    11693.54    466.23 o 
   5  -1   9    29906.05    31366.16   1205.88 o 
   6  -1   9      657.53      750.14     59.99 o 
   7  -1   9     4054.99     4369.73    196.17 o 
   8  -1   9     4172.30     4074.07    186.76 o 
   9  -1   9     2614.36     2638.34    162.99 o 
  10  -1   9     1002.37     1062.47    100.81 o 
  11  -1   9      147.37      112.10     59.14 o 
  12  -1   9     1439.59     1581.36    135.34 o 
 -10   0   9     1101.04     1225.40    129.96 o 
  -9   0   9     2555.56     2747.93    189.24 o 
  -8   0   9    12623.27    13637.80    665.99 o 
  -7   0   9     3306.45     3590.85    215.45 o 
  -6   0   9     6435.92     6721.59    279.76 o 
  -5   0   9    20103.76    19648.42    754.05 o 
  -4   0   9     5207.34     4992.98    213.96 o 
  -3   0   9    85154.38    79088.31   2946.61 o 
  -2   0   9    57623.73    53076.85   3452.47 o 
  -1   0   9    43101.42    40128.41   1506.05 o 
   0   0   9    32297.96    32023.66   1046.19 o 
   1   0   9    15628.33    15747.51    657.73 o 
   2   0   9     1079.07     1153.83     55.11 o 
   3   0   9     4715.77     5099.92    181.07 o 
   4   0   9     3842.95     3896.35    142.35 o 
   5   0   9     1185.77     1163.77     70.77 o 
   6   0   9     2344.84     2580.30    125.19 o 
   7   0   9     1740.48     1769.27     98.22 o 
   8   0   9     1432.82     1458.68     91.92 o 
   9   0   9       25.74      119.96     97.06 o 
  10   0   9     9385.84     9460.92    474.83 o 
  11   0   9     8348.43     8437.51    434.40 o 
  12   0   9       98.01      220.50    116.20 o 
 -10   1   9        8.37       13.51     61.15 o 
  -9   1   9      453.46      630.26     91.73 o 
  -8   1   9     9153.88     9311.14    468.52 o 
  -7   1   9     9223.54     9805.17    485.27 o 
  -6   1   9      452.41      388.83     45.98 o 
  -5   1   9      273.65      240.34     37.92 o 
  -4   1   9     1477.29     1514.91     98.36 o 
  -3   1   9      544.56      515.56     48.09 o 
  -2   1   9      284.13      297.79     37.81 o 
  -1   1   9      605.94      557.76     48.71 o 
   0   1   9    12836.43    12285.89    480.94 o 
   1   1   9     2468.08     2307.69    119.46 o 
   2   1   9     8791.63     8373.56    285.99 o 
   3   1   9    23503.51    24944.55    815.50 o 
   4   1   9     5320.39     5587.24    195.56 o 
   5   1   9    18231.82    18073.75    596.48 o 
   6   1   9      243.96      506.14     86.48 o 
   7   1   9    34541.46    36588.07   1398.68 o 
   8   1   9    47686.93    49505.36   1886.88 o 
   9   1   9    71209.59    72858.23   2767.61 o 
  10   1   9    65030.89    66670.54   3096.28 o 
  11   1   9    17521.54    17531.12    847.63 o 
  12   1   9      323.07      318.70     74.45 o 
  13   1   9     3058.71     3429.70    221.78 o 
 -10   2   9       34.56       59.45     64.97 o 
  -9   2   9      291.37      293.01     99.99 o 
  -8   2   9     2663.25     2814.82    183.42 o 
  -7   2   9     6641.46     7201.18    298.77 o 
  -6   2   9     4721.70     4448.95    194.42 o 
  -5   2   9     1427.96     1420.31     81.47 o 
  -4   2   9    21308.77    20564.36    781.75 o 
  -3   2   9    33066.63    32486.34   1221.33 o 
  -2   2   9    10555.04     9710.07    382.13 o 
   0   2   9    14705.58    15049.96    696.04 o 
   1   2   9      309.87      371.47     26.09 o 
   2   2   9    51879.22    50029.43   1620.85 o 
   3   2   9    63208.52    65575.44   2116.67 o 
   4   2   9     3888.02     4007.10    164.31 o 
   5   2   9     2165.01     2153.26     88.35 o 
   6   2   9      657.72      741.59     49.17 o 
   7   2   9     2597.02     2691.74    126.80 o 
   8   2   9    12256.26    13032.42    514.34 o 
   9   2   9    23063.66    23613.70   1116.32 o 
  10   2   9    15089.06    15291.69    740.00 o 
  11   2   9     4321.05     4516.26    254.35 o 
  12   2   9     3243.51     3650.46    313.67 o 
  13   2   9     1867.75     1949.26    156.60 o 
 -10   3   9      168.92      232.40     72.61 o 
  -9   3   9      821.21      765.29     93.59 o 
  -8   3   9     8837.02     9582.00    474.37 o 
  -7   3   9    28934.46    29519.45   1122.03 o 
  -6   3   9    16753.91    17052.63    657.25 o 
  -5   3   9    18413.16    18598.16    710.91 o 
  -4   3   9    38670.49    37423.55   1399.89 o 
  -3   3   9    25429.74    24570.58    929.42 o 
  -2   3   9       54.30      130.90     29.02 o 
  -1   3   9      182.99      268.09     48.92 o 
   0   3   9      280.02      302.26     23.78 o 
   1   3   9      246.05      250.84     31.31 o 
   2   3   9     5117.41     5171.11    182.87 o 
   3   3   9     6230.81     6311.05    197.30 o 
   4   3   9    13273.44    13187.86    437.76 o 
   5   3   9    12429.81    12718.15    425.56 o 
   6   3   9     1754.68     1681.95     77.20 o 
   7   3   9     7271.12     7599.18    333.29 o 
   8   3   9      405.07      399.46     44.24 o 
   9   3   9      605.38      658.14     70.63 o 
  10   3   9    10534.90    10676.78    528.61 o 
  11   3   9     7255.04     7265.45    378.87 o 
  12   3   9      111.95      160.44     66.15 o 
  13   3   9     1744.00     1740.60    146.85 o 
 -10   4   9      273.48      344.41     74.45 o 
  -9   4   9       60.17       97.28     57.32 o 
  -8   4   9      655.66      706.33     83.83 o 
  -7   4   9     2037.88     1892.17    110.18 o 
  -6   4   9      678.28      677.50     60.28 o 
  -5   4   9      142.79      179.66     36.07 o 
  -4   4   9       73.06       81.07     30.05 o 
  -3   4   9     3366.99     3354.17    147.69 o 
  -2   4   9     1028.45      958.34     62.27 o 
  -1   4   9     7663.49     7636.93    335.34 o 
   0   4   9      867.97      861.06     45.12 o 
   1   4   9       68.59       70.36     16.28 o 
   2   4   9    19668.47    18669.16    615.77 o 
   3   4   9    30930.98    30936.06   1008.55 o 
   4   4   9     8184.59     8556.71    290.22 o 
   5   4   9    27351.21    27449.46    896.61 o 
   6   4   9    94107.70    96882.16   2796.61 o 
   7   4   9    48556.13    50948.63   1645.74 o 
   8   4   9     1090.51     1181.96     91.51 o 
   9   4   9     1084.29     1133.41     95.34 o 
  10   4   9       41.90       67.56     49.68 o 
  11   4   9       34.52       45.94     53.50 o 
  12   4   9       27.77       79.80     67.56 o 
  13   4   9      807.71      820.96    102.99 o 
  -9   5   9      236.04      261.90     66.80 o 
  -8   5   9     2472.41     2737.29    140.21 o 
  -7   5   9     4134.69     4276.03    191.33 o 
  -6   5   9      663.51      619.73     58.20 o 
  -5   5   9     1477.74     1572.63     87.40 o 
  -4   5   9    14964.53    14832.02    569.54 o 
  -3   5   9      181.72      214.23     33.18 o 
  -2   5   9    73926.02    72222.99   2683.65 o 
  -1   5   9   103598.88   101817.41   3777.35 o 
   0   5   9    10944.01    10481.76    315.80 o 
   1   5   9      786.42      927.50     91.40 o 
   2   5   9      512.61      539.59     36.82 o 
   3   5   9     1362.44     1477.74     66.66 o 
   4   5   9    19093.60    19727.86    649.13 o 
   5   5   9    63401.24    63630.14   2054.65 o 
   6   5   9    98225.24    96369.75   2759.70 o 
   7   5   9    30422.81    30263.92    992.78 o 
   8   5   9     4772.68     4908.67    184.86 o 
   9   5   9      127.97      113.50     43.83 o 
  10   5   9     5931.50     6183.34    325.20 o 
  11   5   9     1477.03     1462.03    120.37 o 
  12   5   9      209.79      248.76     74.45 o 
  13   5   9       34.87       92.03     68.47 o 
  -9   6   9      182.96      221.59     91.88 o 
  -8   6   9     3053.23     3077.41    190.74 o 
  -7   6   9     4383.93     4417.88    198.64 o 
  -6   6   9     1193.33     1260.12     85.15 o 
  -5   6   9     8522.26     8831.93    350.99 o 
  -4   6   9    11512.22    11404.49    442.98 o 
  -3   6   9      810.56      873.57     61.18 o 
  -2   6   9    55771.18    56255.18   2086.95 o 
  -1   6   9    74361.40    74955.63   2412.70 o 
   0   6   9    46625.50    45632.28   1475.06 o 
   1   6   9    12376.73    12250.25    408.97 o 
   2   6   9     2422.88     2275.97     96.16 o 
   3   6   9     2554.27     2400.42     97.26 o 
   4   6   9       14.69       57.60     37.69 o 
   5   6   9      781.88      803.16     51.68 o 
   6   6   9    18890.50    17898.99    529.50 o 
   7   6   9    10020.84    10086.83    348.10 o 
   8   6   9     1267.34     1309.98     89.27 o 
   9   6   9     6093.55     5734.72    215.00 o 
  10   6   9     6498.31     6227.77    327.20 o 
  11   6   9     5959.71     6146.60    367.97 o 
  12   6   9     8578.55     9077.82    468.84 o 
  -9   7   9       12.92      102.69     86.47 o 
  -8   7   9        6.95       49.72     56.94 o 
  -7   7   9      550.81      490.73     76.15 o 
  -6   7   9       35.45        0.00     49.24 o 
  -5   7   9      155.42      185.92     47.66 o 
  -4   7   9       16.61       29.73     38.22 o 
  -3   7   9       85.59       81.07     38.22 o 
  -2   7   9    14553.88    14858.36    566.53 o 
  -1   7   9    22033.79    21212.19    693.53 o 
   0   7   9     3578.90     3771.75    138.51 o 
   1   7   9    10012.09     9633.62    402.14 o 
   2   7   9    29856.00    30290.87   1132.41 o 
   3   7   9     2989.50     2928.70    174.90 o 
   4   7   9     2734.00     2569.80    109.30 o 
   5   7   9      605.55      619.62     38.90 o 
   6   7   9    19263.92    18783.30    555.16 o 
   7   7   9     6798.07     6830.39    285.34 o 
   8   7   9     4624.65     4525.62    205.21 o 
   9   7   9    23929.42    22627.60    869.03 o 
  10   7   9    27278.04    25325.13   1203.12 o 
  11   7   9    14835.68    14547.86    714.85 o 
  12   7   9      839.17      827.59     97.41 o 
  -8   8   9     1089.05     1029.47    104.65 o 
  -7   8   9      220.28      293.56     70.63 o 
  -6   8   9    13964.37    14180.38    675.18 o 
  -5   8   9    14835.41    15051.08    708.27 o 
  -4   8   9     2155.33     1982.10    126.00 o 
  -3   8   9     5529.03     5417.58    275.22 o 
  -2   8   9    27181.49    26891.71   1227.79 o 
  -1   8   9    17261.49    16866.42    641.90 o 
   0   8   9     7312.17     7383.99    292.66 o 
   1   8   9    11174.24    11339.10    437.78 o 
   2   8   9    35157.54    36192.46   1350.72 o 
   3   8   9    10357.72    10456.13    471.13 o 
   4   8   9     6282.64     6715.08    236.54 o 
   5   8   9     2147.11     2173.54     94.94 o 
   6   8   9      208.26      306.69     32.23 o 
   7   8   9       58.18       41.71     35.86 o 
   8   8   9     1250.17     1090.45     86.08 o 
   9   8   9     3782.53     3774.44    183.41 o 
  10   8   9    13281.42    12387.72    499.54 o 
  11   8   9     4492.55     4194.16    244.72 o 
  12   8   9      138.44      198.12     66.80 o 
  -8   9   9     3561.81     3725.17    226.36 o 
  -7   9   9      500.06      449.59     73.87 o 
  -6   9   9    23926.30    23962.60   1113.56 o 
  -5   9   9    37495.58    37013.48   1692.40 o 
  -4   9   9    27433.79    27145.40   1243.87 o 
  -3   9   9    13682.31    13998.38    658.28 o 
  -2   9   9      245.26      231.26     49.68 o 
  -1   9   9      900.68     1001.83     67.57 o 
   0   9   9       61.02       93.68     31.42 o 
   1   9   9      291.93      304.95     43.85 o 
   2   9   9       86.20       71.91     30.89 o 
   3   9   9       19.24       33.30     29.77 o 
   4   9   9     4265.65     4390.40    187.43 o 
   5   9   9      167.05      270.91    103.35 o 
   6   9   9     1736.59     1912.16    103.87 o 
   7   9   9     3025.75     3279.36    160.78 o 
   8   9   9    17431.95    15890.58    737.36 o 
   9   9   9    11641.50    10750.08    438.73 o 
  10   9   9     2144.97     2005.60    124.64 o 
  11   9   9     3635.19     3426.89    277.12 o 
  12   9   9     7882.91     7747.35    334.29 o 
  -7  10   9      764.10      847.25     96.96 o 
  -6  10   9      801.25      826.66     93.12 o 
  -5  10   9       75.79      129.01     59.14 o 
  -4  10   9     1110.06     1083.29     96.97 o 
  -3  10   9      204.00      207.43     55.32 o 
  -2  10   9     7839.62     7794.30    382.36 o 
  -1  10   9     1005.19     1057.11     72.64 o 
   0  10   9     5340.68     5293.71    221.53 o 
   1  10   9       41.44       32.60     38.18 o 
   2  10   9    10448.76    10082.80    394.90 o 
   3  10   9     6342.35     6415.34    262.42 o 
   4  10   9     3823.38     3856.70    169.57 o 
   5  10   9    18207.47    18484.03    877.17 o 
   6  10   9    30721.04    28300.88   1306.48 o 
   7  10   9    51078.35    48036.97   2564.61 o 
   8  10   9    18556.21    15896.91   1421.83 o 
   9  10   9     6497.15     5717.31    320.37 o 
  10  10   9      365.29      431.98    143.23 o 
  11  10   9      683.61      578.01     95.89 o 
  -6  11   9    10400.90    10108.35    500.07 o 
  -5  11   9    14167.68    13378.15    640.52 o 
  -4  11   9     7365.40     7407.73    372.47 o 
  -3  11   9    16771.36    16236.71    761.89 o 
  -2  11   9     8947.57     8544.96    418.67 o 
  -1  11   9      591.98      635.95     60.73 o 
   0  11   9     6095.34     6400.79    265.13 o 
   1  11   9     2106.25     1993.93    109.01 o 
   2  11   9     3542.65     3539.83    162.16 o 
   3  11   9     1866.82     2024.04    108.19 o 
   4  11   9      192.08      203.57     42.09 o 
   5  11   9    23637.42    24434.86    929.24 o 
   6  11   9    60086.89    56125.83   2547.43 o 
   7  11   9    29200.49    27083.77   1577.49 o 
   8  11   9     2406.80     2034.33    160.85 o 
   9  11   9      685.82      518.80     88.31 o 
  10  11   9      489.79      430.03     84.98 o 
  11  11   9     1970.45     2140.69    202.75 o 
  -5  12   9     3536.11     3556.81    214.83 o 
  -4  12   9     1653.48     1805.23    135.35 o 
  -3  12   9      953.37      872.61     89.76 o 
  -2  12   9     3537.35     3521.86    198.43 o 
  -1  12   9     4931.26     4988.61    219.84 o 
   0  12   9     2008.04     2217.42    118.87 o 
   1  12   9      478.26      456.46     56.39 o 
   2  12   9        2.94       45.03     40.32 o 
   3  12   9     7522.62     7679.66    313.23 o 
   4  12   9    13521.34    13721.66    536.99 o 
   5  12   9     3628.16     3631.88    171.58 o 
   6  12   9      127.96      169.02     62.28 o 
   7  12   9     2867.54     2826.06    264.98 o 
   8  12   9     9677.79     9125.42    917.91 o 
   9  12   9     1389.09     1237.62    224.35 o 
  10  12   9      793.61      816.50    109.96 o 
  -4  13   9      348.87      415.18     73.87 o 
  -3  13   9       34.67        1.68     54.53 o 
  -2  13   9     1581.90     1369.08    115.43 o 
  -1  13   9      602.05      567.60     76.45 o 
   0  13   9     9826.75     9908.10    400.48 o 
   1  13   9     8181.96     8215.04    337.90 o 
   2  13   9     2387.92     2425.12    129.77 o 
   3  13   9    10839.53    11180.60    445.78 o 
   4  13   9     9725.50    10018.91    503.33 o 
   5  13   9    10499.35    10696.66    552.51 o 
   6  13   9     7456.39     7849.15    413.38 o 
   7  13   9    12518.45    11367.80    994.28 o 
   8  13   9     5972.81     5709.83    649.32 o 
   9  13   9     3122.18     2981.57    217.06 o 
  -3  14   9     1250.80     1263.63    115.42 o 
  -2  14   9      210.20      283.04     72.31 o 
  -1  14   9      315.61      264.46     66.80 o 
   0  14   9     1580.85     1552.73    107.47 o 
   1  14   9     9270.77     9528.78    391.19 o 
   2  14   9    26159.30    26413.50   1009.93 o 
   3  14   9    22606.06    23161.77   1113.47 o 
   4  14   9    12745.26    13323.79    530.25 o 
   5  14   9     4273.72     4403.31    263.84 o 
   6  14   9      263.09      357.42     87.90 o 
   7  14   9     1960.96     2216.88    183.03 o 
   8  14   9     4338.34     4046.34    294.79 o 
  -1  15   9     4322.79     4316.88    244.43 o 
   0  15   9     7449.17     7537.57    324.77 o 
   1  15   9     1722.37     1782.69    117.85 o 
   2  15   9     1378.34     1284.11     99.23 o 
   3  15   9       19.10       69.30     67.29 o 
   4  15   9      904.92     1006.68    100.47 o 
   5  15   9       19.61        0.00     74.45 o 
   6  15   9        4.19       23.64     76.15 o 
   2  16   9     3659.66     3587.76    185.57 o 
   3  16   9     8822.52     8530.68    365.85 o 
  -1 -12  10      762.23     1145.93    189.19 o 
   0 -12  10       19.01       18.71     73.86 o 
   1 -12  10      167.32      235.22     87.65 o 
   2 -12  10      948.17     1469.84    148.92 o 
   3 -12  10      227.17      340.62     89.75 o 
  -5 -11  10     8523.20    13091.95    985.23 o 
  -4 -11  10     3055.93     4872.90    289.94 o 
  -3 -11  10      687.46      832.41    167.56 o 
  -2 -11  10     1056.03     1324.92    162.17 o 
  -1 -11  10      561.05      675.64    151.34 o 
   0 -11  10      924.59     1378.10    278.39 o 
   1 -11  10     1188.21     1727.49    154.78 o 
   2 -11  10     1819.85     2319.28    177.74 o 
   3 -11  10     3051.64     3891.96    484.00 o 
   4 -11  10     4925.41     6056.74    768.19 o 
   5 -11  10      319.02      334.02     94.63 o 
  -6 -10  10      114.41       56.21     97.28 o 
  -5 -10  10       63.21        0.00     83.82 o 
  -4 -10  10     2248.42     3029.92    232.50 o 
  -3 -10  10     2412.92     3407.50    221.37 o 
  -2 -10  10      233.28      248.14     85.93 o 
  -1 -10  10     7104.16     9135.17    482.07 o 
   0 -10  10    21292.33    28970.16   1131.45 o 
   1 -10  10    24349.76    31656.61   1232.50 o 
   2 -10  10     6090.88     7650.47    336.27 o 
   3 -10  10      200.55      220.78     76.15 o 
   4 -10  10      548.43      605.24    116.21 o 
   5 -10  10      285.34      438.07     97.40 o 
   6 -10  10     1079.29     1026.51    129.96 o 
   7 -10  10     5839.95     6751.51    860.28 o 
  -7  -9  10      378.04      335.84    112.31 o 
  -6  -9  10      325.96      116.15     93.11 o 
  -5  -9  10      292.82      256.84     95.32 o 
  -4  -9  10      108.04       42.56     76.15 o 
  -3  -9  10      346.00      413.78     87.65 o 
  -2  -9  10     2883.79     3384.06    347.03 o 
  -1  -9  10      127.26       50.98     70.01 o 
   0  -9  10    13740.47    18848.63    750.07 o 
   1  -9  10    35554.05    46130.95   1776.90 o 
   2  -9  10    18828.63    23578.70   1220.95 o 
   3  -9  10    17749.49    17116.06    844.02 o 
   4  -9  10    19843.15    17561.18    865.46 o 
   5  -9  10     8638.05     8978.15    824.67 o 
   6  -9  10      755.42      708.40     87.27 o 
   7  -9  10       39.13       64.46     78.27 o 
   8  -9  10      248.98      402.95    101.22 o 
  -7  -8  10     1355.02     1133.16    146.24 o 
  -6  -8  10     1753.64     1695.53    202.74 o 
  -5  -8  10       85.06        0.00     72.70 o 
  -4  -8  10     8400.54     9529.18    492.78 o 
  -3  -8  10     6849.59     8961.33    576.47 o 
  -2  -8  10      467.08      341.32     93.19 o 
  -1  -8  10       94.74       16.80     50.82 o 
   0  -8  10     5375.70     7095.14    561.04 o 
   1  -8  10     2308.97     3364.46    195.24 o 
   2  -8  10      224.34      226.42     60.10 o 
   3  -8  10      185.30      121.49     56.16 o 
   4  -8  10     2391.17     2314.69    291.94 o 
   5  -8  10     2142.36     2094.25    205.59 o 
   6  -8  10      394.34      446.91     75.64 o 
   7  -8  10      576.05      741.31     89.32 o 
   8  -8  10       47.18       57.03     63.10 o 
   9  -8  10      151.68      233.36     71.80 o 
  -8  -7  10      300.71      191.21    101.22 o 
  -7  -7  10      705.49      416.21    103.20 o 
  -6  -7  10       54.03        0.00    102.69 o 
  -5  -7  10      688.86      526.51     99.16 o 
  -4  -7  10     7421.63     7645.28    454.75 o 
  -3  -7  10    13774.77    13018.46    878.38 o 
  -2  -7  10    10473.99     8604.78    679.99 o 
  -1  -7  10      623.23      491.55     78.91 o 
   0  -7  10      260.37      374.07     85.62 o 
   1  -7  10      999.82     1031.51    128.93 o 
   2  -7  10      181.04      219.66     55.47 o 
   3  -7  10     7312.53     6476.50    484.57 o 
   4  -7  10    28620.65    28949.33   1943.43 o 
   5  -7  10    11951.18    12760.37    800.35 o 
   6  -7  10     1311.79     1568.49    121.41 o 
   7  -7  10     3688.52     3832.13    178.78 o 
   8  -7  10      192.77       83.69     59.54 o 
   9  -7  10      111.24       72.39     61.78 o 
  -8  -6  10      693.94      373.24    112.70 o 
  -7  -6  10     5752.31     5472.27    336.12 o 
  -6  -6  10     5376.63     4777.91    294.31 o 
  -5  -6  10     1036.96      830.47    112.71 o 
  -4  -6  10    41361.34    37307.34   2735.75 o 
  -3  -6  10    79757.15    64051.91   6787.97 o 
  -2  -6  10    34703.17    28133.56   3069.47 o 
  -1  -6  10    19029.91    15517.56    744.83 o 
   0  -6  10    15165.45    11989.11    584.63 o 
   1  -6  10     6940.55     7985.81    415.07 o 
   2  -6  10      197.19      175.35     60.58 o 
   3  -6  10     1810.83     1645.00    112.89 o 
   4  -6  10     6027.61     5944.05    269.45 o 
   5  -6  10      294.33      305.87     60.99 o 
   6  -6  10     5401.36     5328.20    249.44 o 
   7  -6  10     4179.30     4349.44    215.84 o 
   8  -6  10      139.08       88.91     58.83 o 
   9  -6  10      403.83      253.74     67.15 o 
  10  -6  10       65.18       51.45     64.57 o 
  -9  -5  10     2631.38     2439.20    217.54 o 
  -8  -5  10     8399.25     7947.71    453.52 o 
  -7  -5  10     3664.39     3682.44    252.33 o 
  -6  -5  10      123.63       80.93    110.80 o 
  -5  -5  10      978.55      708.00    118.93 o 
  -4  -5  10    13436.65    11513.61    522.27 o 
  -3  -5  10     5425.90     4780.60    423.93 o 
  -2  -5  10      295.03      204.83     76.57 o 
  -1  -5  10      535.16      584.69    112.33 o 
   0  -5  10     6472.11     5574.70    295.98 o 
   1  -5  10     4641.37     5235.33    449.69 o 
   2  -5  10     1510.49     1485.06    104.07 o 
   3  -5  10        8.66        7.11     41.27 o 
   4  -5  10     3837.90     3494.06    183.81 o 
   5  -5  10     4399.62     4380.85    403.38 o 
   6  -5  10     9008.29     8861.75    373.84 o 
   7  -5  10    17646.60    17759.91    713.95 o 
   8  -5  10    19419.80    19071.20    758.06 o 
   9  -5  10    15109.05    14622.31    595.35 o 
  10  -5  10     6900.17     6753.23    305.38 o 
  -9  -4  10       23.32        0.00     78.27 o 
  -8  -4  10      482.64      333.31     97.40 o 
  -7  -4  10      181.77      293.93     89.75 o 
  -6  -4  10      700.12      661.75    106.82 o 
  -5  -4  10      743.99      616.56    140.54 o 
  -4  -4  10      541.82      447.65     61.23 o 
  -3  -4  10     1267.77     1164.77     88.77 o 
  -2  -4  10       68.57      121.21     40.69 o 
  -1  -4  10      118.90      126.61     38.83 o 
   0  -4  10     2965.74     2520.97    158.47 o 
   1  -4  10       22.51      369.43    111.28 o 
   2  -4  10     9300.64     9708.96    690.94 o 
   3  -4  10      116.99       95.66     42.79 o 
   4  -4  10     4722.44     5172.34    280.76 o 
   5  -4  10     4514.25     4352.12    245.27 o 
   6  -4  10    21881.15    21116.59   1301.54 o 
   7  -4  10    25240.80    24872.03   1533.32 o 
   8  -4  10    32351.96    31181.44   2026.67 o 
   9  -4  10    42775.46    41591.27   1624.04 o 
  10  -4  10    27401.89    27052.61   1060.20 o 
  11  -4  10     6587.60     6552.08    355.80 o 
  -9  -3  10      113.56      102.69     87.90 o 
  -8  -3  10     9103.53     9188.34    495.29 o 
  -7  -3  10    21259.45    19825.78    964.34 o 
  -6  -3  10    12641.84    11383.65    578.15 o 
  -5  -3  10    23975.96    20419.22    794.45 o 
  -4  -3  10    23825.63    20013.53   1126.31 o 
  -3  -3  10     9219.10     8236.41    663.91 o 
  -2  -3  10      232.73      230.27     56.96 o 
  -1  -3  10     2323.00     2245.27    239.85 o 
   0  -3  10     9753.04     8871.21    435.14 o 
   1  -3  10     3790.79     3686.37    162.13 o 
   2  -3  10    48358.78    47016.95   1913.79 o 
   3  -3  10    41844.76    42742.82   1643.19 o 
   4  -3  10     8708.05     9057.78    377.76 o 
   5  -3  10     6757.84     6744.98    346.10 o 
   6  -3  10      399.19      413.37     52.99 o 
   7  -3  10      197.06      286.84     51.39 o 
   8  -3  10      156.00      158.67     47.66 o 
   9  -3  10      109.49      193.21     90.13 o 
  10  -3  10      322.33      310.46     62.70 o 
  11  -3  10       24.05      105.39     68.79 o 
  -9  -2  10      735.09      831.27    120.35 o 
  -8  -2  10    17493.10    17791.96    873.30 o 
  -7  -2  10    12041.03    11714.35    918.53 o 
  -6  -2  10     6711.73     6273.25    343.92 o 
  -5  -2  10     1042.65     1007.42     81.03 o 
  -4  -2  10     8547.77     7239.50    305.90 o 
  -3  -2  10      144.45      123.34     36.75 o 
  -2  -2  10      720.95      516.64     59.34 o 
  -1  -2  10     1114.96     1122.06    128.01 o 
   0  -2  10      171.15      257.38     40.08 o 
   1  -2  10       16.32       85.89     50.54 o 
   2  -2  10     1416.27     1448.94     74.39 o 
   3  -2  10     5604.39     5917.60    258.87 o 
   4  -2  10     3137.30     3510.88    172.14 o 
   5  -2  10    16573.75    16777.57    662.95 o 
   6  -2  10    19573.49    19997.62    784.71 o 
   7  -2  10     1534.32     1514.50     95.82 o 
   8  -2  10     9399.87     9340.71    387.27 o 
   9  -2  10      395.61      313.12     54.41 o 
  10  -2  10     6949.39     7120.29    309.88 o 
  11  -2  10     1948.76     2149.32    158.35 o 
  12  -2  10      233.49      481.53     91.48 o 
 -10  -1  10       60.08       17.74     74.45 o 
  -9  -1  10       78.40       43.24     68.79 o 
  -8  -1  10      593.85      775.12    129.73 o 
  -7  -1  10     1042.96     1088.99    116.54 o 
  -6  -1  10      713.59      625.22     85.94 o 
  -5  -1  10     1571.37     1485.13    107.45 o 
  -4  -1  10       97.78      167.54     75.67 o 
  -3  -1  10    13276.34    11840.51    671.94 o 
  -2  -1  10    37587.66    33379.57   1577.01 o 
  -1  -1  10     8332.37     8412.27    342.32 o 
   0  -1  10    14032.08    15185.13   1132.42 o 
   1  -1  10     7559.84     7916.84    277.37 o 
   2  -1  10    12576.37    13171.80    444.12 o 
   3  -1  10    25655.11    27291.29    895.69 o 
   4  -1  10    65690.84    70856.09   2683.82 o 
   5  -1  10   137757.27   143700.16   5430.18 o 
   6  -1  10   100440.24   105096.76   3981.47 o 
   7  -1  10     7726.84     7754.00    322.47 o 
   8  -1  10     2011.58     2140.56    118.36 o 
   9  -1  10     1522.13     1443.52    123.61 o 
  10  -1  10        1.40        4.99     42.95 o 
  11  -1  10      103.01       94.58     67.56 o 
  12  -1  10      593.85      635.49     93.11 o 
 -10   0  10      401.85      389.16     93.58 o 
  -9   0  10     2601.50     2889.52    202.65 o 
  -8   0  10     7364.30     7490.80    397.57 o 
  -7   0  10     9937.77    10402.87    523.69 o 
  -6   0  10     1778.28     1710.80    102.16 o 
  -5   0  10     4654.22     4435.05    199.06 o 
  -4   0  10      384.62      409.56     48.16 o 
  -3   0  10    46319.36    42627.17   1598.68 o 
  -2   0  10   122881.73   110441.28   4707.02 o 
  -1   0  10    47050.67    44658.88   1680.90 o 
   0   0  10      790.76      918.06     94.51 o 
   1   0  10     1122.61     1059.44     55.33 o 
   2   0  10     3677.94     3914.19    145.43 o 
   3   0  10     5911.96     5847.10    207.27 o 
   4   0  10     6373.01     6732.88    212.40 o 
   5   0  10     8624.84     9045.45    365.50 o 
   6   0  10      187.71      316.95     42.79 o 
   7   0  10      334.98      398.63     48.40 o 
   8   0  10     4726.06     5066.44    223.62 o 
   9   0  10     3170.93     3346.20    162.14 o 
  10   0  10       30.98       20.69     55.31 o 
  11   0  10      177.44      162.63     62.97 o 
  12   0  10      582.98      531.69     87.91 o 
 -10   1  10       88.00      132.34     74.45 o 
  -9   1  10     1053.85      973.29    110.85 o 
  -8   1  10     3441.57     3588.97    219.68 o 
  -7   1  10       81.60      116.20     61.15 o 
  -6   1  10      300.87      242.04     45.97 o 
  -5   1  10     1374.13     1344.46     83.52 o 
  -4   1  10     2181.84     2241.60    114.05 o 
  -3   1  10      797.47      803.93     64.58 o 
  -2   1  10      424.27      296.05     44.30 o 
  -1   1  10     2029.69     2121.44    110.20 o 
   0   1  10     4888.58     4939.30    212.07 o 
   1   1  10     1029.22     1177.28     58.05 o 
   2   1  10      411.64      496.29     87.38 o 
   3   1  10      199.97      283.61     26.98 o 
   4   1  10      666.96      629.24     42.24 o 
   5   1  10    15820.16    16347.79    638.31 o 
   6   1  10    25409.77    26282.20   1012.89 o 
   7   1  10     2056.69     2253.78    217.68 o 
   8   1  10    23257.32    23927.29    925.75 o 
   9   1  10    18878.12    19380.08    758.39 o 
  10   1  10     2688.04     2736.65    175.40 o 
  11   1  10     4483.40     5096.50    284.96 o 
  12   1  10     1114.92     1168.72    116.54 o 
  -9   2  10      206.20      292.69     72.61 o 
  -8   2  10       15.15        9.50     55.31 o 
  -7   2  10      508.36      618.28     65.12 o 
  -6   2  10      801.30      789.91     67.27 o 
  -5   2  10      468.80      482.25     51.26 o 
  -4   2  10      561.41      582.22     69.17 o 
  -3   2  10     2924.81     3143.56    147.17 o 
  -2   2  10    31284.42    29296.64   1105.88 o 
  -1   2  10     8055.79     7892.70    319.70 o 
   0   2  10    17036.81    16514.55    639.12 o 
   1   2  10    59356.69    57915.92   2076.12 o 
   2   2  10   108242.87   106489.95   3420.66 o 
   3   2  10     7168.07     7379.75    254.63 o 
   4   2  10      771.73      993.82    108.46 o 
   5   2  10       10.66       60.55     20.97 o 
   6   2  10       12.02       20.68     27.74 o 
   7   2  10     7071.18     7135.75    293.77 o 
   8   2  10    17646.10    17573.08    686.31 o 
   9   2  10    17473.47    17927.05    857.51 o 
  10   2  10    18546.16    18750.16    899.72 o 
  11   2  10     6106.88     6018.67    327.01 o 
  12   2  10      635.77      553.88     89.76 o 
  -9   3  10     5237.04     5952.51    323.11 o 
  -8   3  10      308.30      347.54     68.47 o 
  -7   3  10    18596.64    19846.36    767.62 o 
  -6   3  10    80974.48    84077.55   3137.03 o 
  -5   3  10    38153.67    38320.95   1441.87 o 
  -4   3  10     6610.68     6425.60    264.20 o 
  -3   3  10     7345.60     7093.26    288.15 o 
  -2   3  10     2437.81     2412.75    118.11 o 
  -1   3  10      461.01      458.64     46.49 o 
   0   3  10     1903.26     2126.23    108.76 o 
   1   3  10    29418.02    27740.34   1194.89 o 
   2   3  10    10203.37     9846.09    418.66 o 
   3   3  10     1246.46     1287.64     61.62 o 
   4   3  10       45.90      159.95     23.37 o 
   5   3  10      351.92      344.73     38.23 o 
   6   3  10       27.26       51.46     24.68 o 
   7   3  10     5377.83     5393.90    227.94 o 
   8   3  10     6529.66     6664.12    276.00 o 
   9   3  10      951.46      922.85     87.67 o 
  10   3  10     2930.26     2783.26    173.96 o 
  11   3  10      505.70      563.03     83.82 o 
  12   3  10     6008.82     6049.88    332.81 o 
  -9   4  10     2742.70     3194.61    198.72 o 
  -8   4  10     1663.87     2037.88    147.14 o 
  -7   4  10     7433.82     7596.61    315.28 o 
  -6   4  10    16527.95    16768.54    649.60 o 
  -5   4  10    10996.27    11351.96    445.83 o 
  -4   4  10     2361.60     2455.26    119.50 o 
  -3   4  10       98.78      115.69     32.15 o 
  -2   4  10       48.24      109.66     29.77 o 
  -1   4  10     2053.94     1921.40     98.72 o 
   0   4  10     6339.97     6138.63    254.78 o 
   1   4  10     3658.06     3223.70    123.13 o 
   2   4  10    17329.14    17226.96    648.84 o 
   3   4  10      156.67      296.51     40.57 o 
   4   4  10    18370.33    18060.01    595.19 o 
   5   4  10    12206.94    12419.88    417.23 o 
   6   4  10     7362.08     7477.06    261.82 o 
   7   4  10    21766.70    22283.06    733.63 o 
   8   4  10     7396.43     7351.90    300.01 o 
   9   4  10      347.72      576.18     70.63 o 
  10   4  10     1481.27     1689.90    127.68 o 
  11   4  10    24166.36    25153.70   1420.46 o 
  12   4  10    34033.55    35277.12   1667.70 o 
  -9   5  10       63.61      131.51     62.97 o 
  -8   5  10      114.35      129.12     48.82 o 
  -7   5  10     2108.90     2234.11    122.61 o 
  -6   5  10    12928.62    13125.57    515.83 o 
  -5   5  10     5089.60     5163.64    220.53 o 
  -4   5  10     3033.76     3111.31    141.47 o 
  -3   5  10     8655.31     8632.24    343.69 o 
  -2   5  10     9620.59     9051.69    357.34 o 
  -1   5  10     4479.90     4275.46    182.96 o 
   0   5  10       71.34       84.31     30.89 o 
   1   5  10    29137.91    28200.57    920.37 o 
   2   5  10    33641.58    33928.70   1265.21 o 
   3   5  10     7527.53     7313.06    254.79 o 
   4   5  10    76889.35    76453.84   2467.88 o 
   5   5  10   106595.94   105719.52   3405.98 o 
   6   5  10    93527.01    89301.70   2885.64 o 
   7   5  10    27948.98    27830.66    818.74 o 
   8   5  10     1233.71     1259.20    101.25 o 
   9   5  10     1673.56     1658.99    118.33 o 
  10   5  10      134.65      113.50     56.94 o 
  11   5  10       48.05       61.31     60.79 o 
  12   5  10      539.68      554.93     89.76 o 
  -8   6  10     1818.59     1833.16    139.50 o 
  -7   6  10    12062.60    12593.75    606.16 o 
  -6   6  10    18506.11    19421.80    745.84 o 
  -5   6  10     5120.25     5115.63    218.55 o 
  -4   6  10     1572.39     1631.08     90.52 o 
  -3   6  10     8739.27     8699.04    344.80 o 
  -2   6  10      445.82      504.00     46.60 o 
  -1   6  10     2441.51     2443.24    115.45 o 
   0   6  10     2357.14     2332.44    112.92 o 
   1   6  10      726.80      710.94     52.43 o 
   2   6  10      629.55      619.49     53.84 o 
   3   6  10     1262.56     1156.87     61.44 o 
   4   6  10       48.81       69.65     23.71 o 
   5   6  10    10100.03    10141.18    344.55 o 
   6   6  10     7184.48     7354.73    259.09 o 
   7   6  10       37.57       78.44     28.60 o 
   8   6  10     2019.38     2050.20    116.99 o 
   9   6  10     2324.45     2433.01    156.63 o 
  10   6  10     2333.24     2436.58    162.20 o 
  11   6  10      979.44     1126.73    108.89 o 
  12   6  10     3268.00     3296.99    206.39 o 
  -8   7  10     3639.80     4019.81    232.91 o 
  -7   7  10     4125.98     4227.42    238.85 o 
  -6   7  10     1401.85     1458.98    117.77 o 
  -5   7  10      259.34      210.42     55.32 o 
  -4   7  10     1002.02      900.38     85.94 o 
  -3   7  10      914.09      849.37     78.29 o 
  -2   7  10     1614.62     1551.22    116.25 o 
  -1   7  10      107.52      243.72     67.64 o 
   0   7  10     4912.15     4891.27    204.93 o 
   1   7  10      522.26      664.60     44.36 o 
   2   7  10      538.81      563.79     62.11 o 
   3   7  10    24472.64    24180.17    908.17 o 
   4   7  10    32430.72    32742.46    960.57 o 
   5   7  10     5108.99     4868.83    178.97 o 
   6   7  10     9306.18     9789.20    337.12 o 
   7   7  10    27190.11    25732.68    850.47 o 
   8   7  10    12925.75    12392.76    495.49 o 
   9   7  10      647.17      634.06     68.93 o 
  10   7  10      755.41      697.47     68.52 o 
  11   7  10      114.85       97.63     59.14 o 
  12   7  10      129.55      108.09     64.97 o 
  -8   8  10      223.09      252.89     72.31 o 
  -7   8  10     3229.45     3234.49    198.41 o 
  -6   8  10     1868.76     2026.71    146.85 o 
  -5   8  10     1955.50     1711.20    127.69 o 
  -4   8  10     2106.25     1990.38    131.87 o 
  -3   8  10     2400.97     2364.58    145.15 o 
  -2   8  10     1897.93     1854.19    122.17 o 
  -1   8  10    13843.89    14082.72    660.61 o 
   0   8  10    36768.24    36798.77   1678.00 o 
   1   8  10    34851.68    34992.95   1307.84 o 
   2   8  10    53622.61    55159.21   2049.44 o 
   3   8  10    51428.13    53021.05   1970.10 o 
   4   8  10    19799.47    20317.73    770.01 o 
   5   8  10      417.21      557.17     45.00 o 
   6   8  10      271.55      307.09     37.51 o 
   7   8  10      197.26      284.39     81.04 o 
   8   8  10      675.18      651.70     66.38 o 
   9   8  10     5497.15     5542.86    251.22 o 
  10   8  10     1362.07     1245.45    114.49 o 
  11   8  10     1386.17     1394.70     99.49 o 
  12   8  10      898.81      895.56    105.06 o 
  -7   9  10     2232.39     2397.05    164.27 o 
  -6   9  10     1902.74     2300.50    167.61 o 
  -5   9  10    18220.53    18698.87    875.21 o 
  -4   9  10    11645.24    11861.44    569.93 o 
  -3   9  10     1048.86     1065.45     93.59 o 
  -2   9  10     6432.51     6664.18    332.40 o 
  -1   9  10     5825.48     5728.18    288.48 o 
   0   9  10      696.51      702.49    113.52 o 
   1   9  10    26954.51    26554.96   1000.18 o 
   2   9  10    46989.20    48276.66   1798.42 o 
   3   9  10    13940.08    13645.11    524.58 o 
   4   9  10      117.00      175.53     43.83 o 
   5   9  10     2493.46     2522.75    122.78 o 
   6   9  10      331.78      333.12     44.73 o 
   7   9  10     1598.82     1532.52    121.62 o 
   8   9  10      897.76      846.54     78.21 o 
   9   9  10      840.73      946.52     85.61 o 
  10   9  10      148.04      141.67     52.06 o 
  11   9  10      297.15      261.98     68.47 o 
  -6  10  10     1019.15     1162.77    111.55 o 
  -5  10  10     3199.31     3418.23    202.25 o 
  -4  10  10      334.14      393.62     68.48 o 
  -3  10  10     2055.95     2006.98    135.69 o 
  -2  10  10      525.09      489.49     72.97 o 
  -1  10  10     8668.96     8491.53    414.85 o 
   0  10  10     5674.84     5857.05    296.12 o 
   1  10  10      569.90      540.84     50.91 o 
   2  10  10     8656.69     8796.60    348.89 o 
   3  10  10    41731.89    42215.30   1579.78 o 
   4  10  10    13819.95    13760.70    533.03 o 
   5  10  10     1487.52     1545.39    185.85 o 
   6  10  10    16876.91    17443.28    582.50 o 
   7  10  10     5873.99     5419.23    296.40 o 
   8  10  10     1318.03     1383.58    259.49 o 
   9  10  10      185.96      195.30     66.98 o 
  10  10  10      210.67       96.70     66.98 o 
  11  10  10     6729.70     6547.99    492.45 o 
  -6  11  10       82.17       81.38     66.14 o 
  -5  11  10    12060.71    12596.78    607.79 o 
  -4  11  10    12065.51    12100.78    583.11 o 
  -3  11  10     8170.71     8277.12    410.89 o 
  -2  11  10     6974.69     7073.77    355.40 o 
  -1  11  10    16901.47    16933.92    791.01 o 
   0  11  10    10056.13    10213.85    493.42 o 
   1  11  10     3827.20     3884.45    172.56 o 
   2  11  10    13006.35    13058.56    508.66 o 
   3  11  10     6557.38     6623.39    272.88 o 
   4  11  10      383.26      456.51     64.39 o 
   5  11  10     3806.82     3821.15    174.83 o 
   6  11  10    12386.05    12744.24    618.89 o 
   7  11  10     9195.60     8950.44    455.63 o 
   8  11  10      222.14      238.39     68.79 o 
   9  11  10     4563.11     3911.02    421.95 o 
  10  11  10     2047.16     1857.96    164.90 o 
  -5  12  10     2445.55     2521.33    173.18 o 
  -4  12  10     3898.72     3639.07    211.62 o 
  -3  12  10     7974.88     7556.01    384.00 o 
  -2  12  10     9548.63     9440.71    462.59 o 
  -1  12  10     6115.85     5866.20    303.34 o 
   0  12  10     3918.67     3822.15    212.05 o 
   1  12  10     3454.05     3524.35    164.08 o 
   2  12  10      967.46      951.02     75.65 o 
   3  12  10     1206.62     1182.95     85.05 o 
   4  12  10       89.89      121.28     42.09 o 
   5  12  10     2095.17     2317.31    126.46 o 
   6  12  10       13.40      200.43     66.14 o 
   7  12  10      227.12      379.15     76.61 o 
   8  12  10      206.03      210.01     77.83 o 
   9  12  10     5980.14     5029.01    301.61 o 
  10  12  10     3667.77     3255.36    227.93 o 
  -4  13  10     3046.05     2995.59    189.02 o 
  -3  13  10       59.43       30.84     64.63 o 
  -2  13  10      324.01      275.64     66.15 o 
  -1  13  10     3225.89     3298.46    196.69 o 
   0  13  10      337.54      362.24     70.63 o 
   1  13  10     2630.33     2504.96    134.04 o 
   2  13  10     2486.28     2478.32    131.70 o 
   3  13  10     1023.62      971.52     80.67 o 
   4  13  10     2764.02     2913.26    147.63 o 
   5  13  10     8103.90     8664.77    441.84 o 
   6  13  10     4438.55     4196.57    252.11 o 
   7  13  10     7076.74     7239.19    390.30 o 
   8  13  10     8259.20     7929.36    717.27 o 
   9  13  10    16139.38    14479.70   1536.92 o 
  -2  14  10     4253.56     4115.37    234.64 o 
  -1  14  10     8551.07     8105.65    408.75 o 
   0  14  10     2838.38     2723.79    175.89 o 
   1  14  10     3737.82     3731.92    180.63 o 
   2  14  10    13011.07    13224.77    525.86 o 
   3  14  10    25044.66    26445.67   1009.80 o 
   4  14  10     6629.68     6719.70    288.16 o 
   5  14  10      330.80      404.08     70.40 o 
   6  14  10      773.11      957.68    116.15 o 
   7  14  10      414.46      453.98     97.40 o 
   8  14  10     1686.66     1683.88    160.82 o 
  -1  15  10     2100.25     2294.08    162.18 o 
   0  15  10      277.70      258.90     81.07 o 
   1  15  10        6.83       12.33     60.79 o 
   2  15  10     9819.20    10009.66    412.17 o 
   3  15  10     8956.12     9343.34    388.21 o 
   4  15  10      847.66      949.07    116.16 o 
   5  15  10     6296.41     6262.05    351.95 o 
   6  15  10     6931.53     6704.83    443.76 o 
  -1 -12  11     1823.62     2584.26    291.95 o 
   0 -12  11     1763.39     3005.93    318.97 o 
   1 -12  11     1819.04     2800.52    302.76 o 
  -3 -11  11     7070.44    10136.55    757.67 o 
  -2 -11  11     3828.50     5700.66    470.55 o 
  -1 -11  11     5639.12     7823.69    611.39 o 
   0 -11  11     5575.38     7910.20    611.39 o 
   1 -11  11     1041.19     1205.46    189.20 o 
   2 -11  11      124.70      263.03     85.92 o 
   3 -11  11       42.06       92.26     79.17 o 
   4 -11  11       26.70       45.55     79.98 o 
  -5 -10  11     1333.15     1778.69    175.69 o 
  -4 -10  11     2314.05     3078.83    221.36 o 
  -3 -10  11      739.76      821.61    167.57 o 
  -2 -10  11       38.62        0.00     83.77 o 
  -1 -10  11      149.82      158.54     85.42 o 
   0 -10  11        6.97       93.46     76.61 o 
   1 -10  11      526.84      642.11    101.23 o 
   2 -10  11      649.91      714.59     85.87 o 
   3 -10  11     2547.94     2993.14    170.42 o 
   4 -10  11     1781.12     1936.12    167.69 o 
   5 -10  11      437.85      514.75    108.10 o 
   6 -10  11    10618.58     8914.01    682.36 o 
  -6  -9  11     4352.37     5384.24    370.52 o 
  -5  -9  11     1844.05     2121.60    188.98 o 
  -4  -9  11      650.80      802.81    118.30 o 
  -3  -9  11      290.11      406.73    148.63 o 
  -2  -9  11      661.58      633.22    194.59 o 
  -1  -9  11     2545.23     3124.61    521.82 o 
   0  -9  11     1149.76     1373.65    278.40 o 
   1  -9  11     6929.90     8642.13    374.77 o 
   2  -9  11    14575.12    19168.31    765.63 o 
   3  -9  11     4800.16     5278.97    419.23 o 
   4  -9  11      362.76      375.44     86.04 o 
   5  -9  11     1809.19     1926.58    224.72 o 
   6  -9  11     3561.55     3898.52    419.18 o 
   7  -9  11     3049.37     3342.28    238.43 o 
  -7  -8  11     7096.95     7583.94    435.00 o 
  -6  -8  11     3286.31     3710.12    257.09 o 
  -5  -8  11     3749.52     4168.38    270.81 o 
  -4  -8  11     3798.85     4679.55    287.83 o 
  -3  -8  11      495.22      396.95    124.29 o 
  -2  -8  11      220.82       59.78     57.40 o 
  -1  -8  11     2905.46     2211.90    248.77 o 
   0  -8  11       22.53        0.00    110.79 o 
   1  -8  11     4208.78     5266.68    363.95 o 
   2  -8  11     7877.13     9428.40    403.98 o 
   3  -8  11      539.33      493.73     93.44 o 
   4  -8  11      137.78       23.36     59.54 o 
   5  -8  11     1076.67     1004.85     98.70 o 
   6  -8  11     1448.85     1707.29    128.09 o 
   7  -8  11     2284.45     2606.94    161.65 o 
   8  -8  11      815.21      922.82    102.71 o 
  -7  -7  11      368.22      125.03     99.93 o 
  -6  -7  11       14.87        0.00     73.86 o 
  -5  -7  11     1032.37      874.19    124.58 o 
  -4  -7  11     2083.63     1940.78    356.86 o 
  -3  -7  11       16.94        0.00     48.84 o 
  -2  -7  11     1576.56      966.75    124.35 o 
  -1  -7  11     6637.35     5150.38    289.69 o 
   0  -7  11    10030.91     7432.66    585.08 o 
   1  -7  11       60.75      120.38     78.63 o 
   2  -7  11    20952.02    21734.58    862.09 o 
   3  -7  11    40348.23    40265.19   2897.04 o 
   4  -7  11    44419.75    40132.60   2434.75 o 
   5  -7  11    34125.81    35257.90   1560.52 o 
   6  -7  11     7817.23     8169.71    360.15 o 
   7  -7  11     2644.70     2941.33    168.67 o 
   8  -7  11     2787.90     2943.22    195.91 o 
   9  -7  11      322.14      424.01     77.89 o 
  -8  -6  11     3632.15     3480.61    267.62 o 
  -7  -6  11     4169.68     3851.27    267.41 o 
  -6  -6  11     1030.80      667.28    148.66 o 
  -5  -6  11      138.46        0.00     76.15 o 
  -4  -6  11     7454.80     7112.12    985.28 o 
  -3  -6  11    29281.29    23410.21   2761.50 o 
  -2  -6  11    21876.88    17828.89   1768.40 o 
  -1  -6  11      633.01      547.36    174.88 o 
   0  -6  11     2155.85     1665.49    205.48 o 
   1  -6  11     3777.01     3159.22    308.35 o 
   2  -6  11     9725.22     9516.18    526.67 o 
   3  -6  11     9461.08     8554.06    604.07 o 
   4  -6  11    13889.18    13247.98    658.45 o 
   5  -6  11    23039.87    23914.90    945.91 o 
   6  -6  11    10941.04    11686.21    488.67 o 
   7  -6  11      608.37      582.33     67.76 o 
   8  -6  11     1093.41     1166.01    102.64 o 
   9  -6  11      130.14      111.60     63.87 o 
  -8  -5  11     2456.02     2044.47    324.43 o 
  -7  -5  11       38.78        0.00     76.15 o 
  -6  -5  11       84.87       28.69     83.77 o 
  -5  -5  11     2378.39     1934.69    168.24 o 
  -4  -5  11       45.32        0.00     43.40 o 
  -3  -5  11    13777.87    11752.70   1290.56 o 
  -2  -5  11    21669.11    17632.31   1450.80 o 
  -1  -5  11     6606.85     5463.17    299.02 o 
   0  -5  11     7751.95     6333.62    334.63 o 
   1  -5  11     8394.69     6781.29    541.64 o 
   2  -5  11     4037.56     3721.42    186.76 o 
   3  -5  11      150.16      103.73     62.67 o 
   4  -5  11        6.12       11.39     41.27 o 
   5  -5  11     1303.70     1172.78     99.48 o 
   6  -5  11      850.05      784.52     93.18 o 
   7  -5  11     1107.80     1021.64     92.49 o 
   8  -5  11     2031.97     1752.29    120.75 o 
   9  -5  11       43.75        0.00     57.01 o 
  10  -5  11      849.61      760.18     93.81 o 
  -8  -4  11       92.12        0.00     76.43 o 
  -7  -4  11      714.85      484.21    105.06 o 
  -6  -4  11      211.49       78.30     70.01 o 
  -5  -4  11       18.57        0.00     59.14 o 
  -4  -4  11        6.49        0.00     52.26 o 
  -3  -4  11      157.47      149.03     61.69 o 
  -2  -4  11     1851.13     1506.70    124.22 o 
  -1  -4  11     3911.13     3059.51    186.40 o 
   0  -4  11    16012.20    13224.28    636.55 o 
   1  -4  11    28483.16    24689.70   1153.24 o 
   2  -4  11    18834.74    18032.95    720.79 o 
   3  -4  11      137.64      162.42     46.89 o 
   4  -4  11     1737.13     1837.84    136.21 o 
   5  -4  11     4367.82     4429.48    337.06 o 
   6  -4  11      277.50      250.09     47.58 o 
   7  -4  11     7835.79     7623.29    364.98 o 
   8  -4  11    19643.73    18326.59    875.81 o 
   9  -4  11     6602.37     6241.79    284.51 o 
  10  -4  11     8019.21     7956.16    350.15 o 
  11  -4  11     5651.27     5604.07    266.85 o 
  -9  -3  11        5.64        0.00     78.37 o 
  -8  -3  11     5638.06     4985.10    317.28 o 
  -7  -3  11    17009.94    16362.99    815.95 o 
  -6  -3  11    17066.13    16191.82    800.75 o 
  -5  -3  11      740.68      585.80     67.27 o 
  -4  -3  11     2348.96     1864.17    180.65 o 
  -3  -3  11     3052.03     2522.93    174.08 o 
  -2  -3  11     6716.52     6133.89    319.25 o 
  -1  -3  11    13243.27    12358.49    596.54 o 
   0  -3  11    35717.00    30238.00   1397.54 o 
   1  -3  11    67464.82    60861.94   2766.19 o 
   2  -3  11    13968.87    13362.55    543.41 o 
   3  -3  11     3509.12     3506.40    173.79 o 
   4  -3  11     1144.71     1042.84     82.56 o 
   5  -3  11      883.58     1072.10     85.03 o 
   6  -3  11     1071.21     1056.36     85.60 o 
   7  -3  11     1298.49     1483.15    178.83 o 
   8  -3  11     3998.63     4293.26    264.35 o 
   9  -3  11    11377.12    11155.27    463.43 o 
  10  -3  11     6703.12     6557.83    297.04 o 
  11  -3  11      207.11      218.89     76.43 o 
  -9  -2  11     1335.10     1311.08    152.90 o 
  -8  -2  11     3884.62     3820.80    255.91 o 
  -7  -2  11    31772.35    31653.88   1492.44 o 
  -6  -2  11    35958.84    34041.42   1592.21 o 
  -5  -2  11     5079.93     4283.42    204.13 o 
  -4  -2  11     5650.82     5078.64    228.48 o 
  -3  -2  11     9185.17     7684.17    366.01 o 
  -2  -2  11    10679.52     9637.50    394.82 o 
  -1  -2  11      629.55      641.99     69.78 o 
   0  -2  11      305.98      272.31     70.55 o 
   1  -2  11      264.28      319.94     47.19 o 
   2  -2  11     2005.06     1964.35    105.37 o 
   3  -2  11       56.46        9.80     39.25 o 
   4  -2  11     6286.63     6589.41    285.85 o 
   5  -2  11      447.31      390.46     49.15 o 
   6  -2  11      218.23      228.62     46.61 o 
   7  -2  11      452.23      401.01     53.38 o 
   8  -2  11      124.21      142.13     66.62 o 
   9  -2  11      336.42      449.66    116.18 o 
  10  -2  11     9653.20    10182.99    427.87 o 
  11  -2  11    40351.45    39754.03   1871.89 o 
  -9  -1  11      144.66      180.99     82.10 o 
  -8  -1  11       42.23       16.99     66.14 o 
  -7  -1  11      186.20      498.30    218.89 o 
  -6  -1  11        8.55      103.32     64.63 o 
  -5  -1  11     2292.00     2180.67    122.21 o 
  -4  -1  11       21.06       16.93     34.04 o 
  -3  -1  11     1709.56     1647.61    101.23 o 
  -2  -1  11      715.14      767.05     66.81 o 
  -1  -1  11      134.35      193.66     40.31 o 
   0  -1  11     6768.72     6731.76    333.74 o 
   1  -1  11    20880.91    21401.27   1161.48 o 
   2  -1  11      128.57      190.65     45.25 o 
   3  -1  11    57528.05    58603.16   2237.51 o 
   4  -1  11    98198.70   103468.35   3919.78 o 
   5  -1  11    20900.86    21266.11    831.13 o 
   6  -1  11    13380.74    13347.44    534.88 o 
   7  -1  11     5126.66     5025.97    225.27 o 
   8  -1  11      430.98      429.73     89.82 o 
   9  -1  11      323.95      429.07     61.93 o 
  10  -1  11     8421.52     8703.40    368.43 o 
  11  -1  11    17916.70    18738.65    908.88 o 
  12  -1  11     9275.33     9336.97    486.02 o 
  -9   0  11      989.70      789.22    112.71 o 
  -8   0  11     1748.27     2066.94    169.83 o 
  -7   0  11    10687.71    11231.06    563.81 o 
  -6   0  11     4888.80     5409.97    242.93 o 
  -5   0  11     1310.28     1596.85    201.81 o 
  -4   0  11     2260.89     2063.22    115.20 o 
  -3   0  11    15221.09    13806.03    545.05 o 
  -2   0  11     4061.91     4044.23    185.52 o 
  -1   0  11     1833.46     1874.59    104.40 o 
   0   0  11     2128.75     2274.54    169.00 o 
   1   0  11    17654.96    17905.39    693.74 o 
   2   0  11      133.75      176.04     26.33 o 
   3   0  11    26546.88    26240.39    863.47 o 
   4   0  11    32394.53    35249.52   1353.90 o 
   5   0  11    43799.45    43792.04   1674.72 o 
   6   0  11    30592.96    31673.38   1221.27 o 
   7   0  11    13645.23    14299.69    569.50 o 
   8   0  11     1430.48     1524.21    118.42 o 
   9   0  11     1316.82     1358.05    117.49 o 
  10   0  11      343.70      400.25     70.63 o 
  11   0  11     5222.62     5421.81    302.15 o 
  12   0  11     2658.10     2666.08    189.00 o 
  -9   1  11     3064.08     3274.88    219.65 o 
  -8   1  11     4762.68     5067.00    292.17 o 
  -7   1  11     9707.95    10198.43    515.94 o 
  -6   1  11     5678.66     5806.20    254.63 o 
  -5   1  11       87.59       91.23     38.55 o 
  -4   1  11     5751.67     5268.04    230.12 o 
  -3   1  11     4148.39     4164.86    187.61 o 
  -2   1  11     1534.97     1571.33     93.82 o 
  -1   1  11     6914.14     6978.57    292.05 o 
   0   1  11     5537.70     5216.00    323.44 o 
   1   1  11     2272.57     2370.84    120.05 o 
   2   1  11        9.69        7.51     27.48 o 
   3   1  11    16288.34    15750.08    527.24 o 
   4   1  11     3726.82     3971.97    149.42 o 
   5   1  11     1142.92     1319.06    133.78 o 
   6   1  11     6501.37     6581.94    275.59 o 
   7   1  11    31390.38    32490.51   1249.53 o 
   8   1  11     7416.59     7442.05    312.37 o 
   9   1  11      901.30      940.02    142.57 o 
  10   1  11      304.33      307.55     64.63 o 
  11   1  11      212.84      216.19     68.79 o 
  12   1  11       19.37        0.00     61.15 o 
  -9   2  11      155.25      215.05     72.31 o 
  -8   2  11      177.54      227.00     68.79 o 
  -7   2  11       16.94       49.39     55.31 o 
  -6   2  11        4.42       35.13     39.92 o 
  -5   2  11      908.22      953.41     87.11 o 
  -4   2  11     1902.56     1952.48    108.27 o 
  -3   2  11     4522.85     4344.01    191.58 o 
  -2   2  11       94.52      129.29     35.36 o 
  -1   2  11    29358.66    28690.46   1091.98 o 
   0   2  11    52908.18    53206.88   1995.87 o 
   1   2  11    21150.22    20530.62    791.23 o 
   2   2  11    53826.88    51932.18   2352.09 o 
   3   2  11    33714.51    33427.71   1093.64 o 
   4   2  11     1425.13     1338.35     65.90 o 
   5   2  11     4858.59     4644.71    170.42 o 
   6   2  11     7837.91     8162.55    333.24 o 
   7   2  11    30773.31    31905.95   1224.30 o 
   8   2  11    18448.03    18735.07    732.25 o 
   9   2  11     2081.77     2352.53    123.64 o 
  10   2  11       13.71        0.00     51.49 o 
  11   2  11     1412.31     1415.32    124.19 o 
  12   2  11     1817.19     1862.53    152.92 o 
  -9   3  11     1801.82     1988.48    156.74 o 
  -8   3  11      552.74      589.36     84.08 o 
  -7   3  11     1062.06     1257.92     92.45 o 
  -6   3  11     4580.88     5172.29    227.85 o 
  -5   3  11    10739.90    11305.38    448.85 o 
  -4   3  11     1716.06     1782.76    101.60 o 
  -3   3  11    24523.80    23763.96    788.46 o 
  -2   3  11      669.24      707.88     61.22 o 
  -1   3  11    40240.46    39374.11   1485.39 o 
   0   3  11    71355.22    71615.22   2677.97 o 
   1   3  11    86841.20    82473.00   3074.90 o 
   2   3  11    73755.60    71899.79   3245.61 o 
   3   3  11    28243.62    26992.79    886.84 o 
   4   3  11      178.81      215.00     27.26 o 
   5   3  11      194.22      196.97     30.42 o 
   6   3  11       90.90      144.22     34.04 o 
   7   3  11      108.22      120.93     34.97 o 
   8   3  11       27.55       51.41     36.75 o 
   9   3  11       30.39       70.69     46.75 o 
  10   3  11     1676.51     1791.57    131.52 o 
  11   3  11     2112.14     2084.59    154.81 o 
  12   3  11     2779.30     2977.26    196.67 o 
  -9   4  11      720.16      800.92    101.23 o 
  -8   4  11      369.52      414.34     76.44 o 
  -7   4  11      163.81      361.21    110.62 o 
  -6   4  11    10368.60    11321.34    451.91 o 
  -5   4  11    16184.41    16334.75    634.09 o 
  -4   4  11      636.25      610.79     56.83 o 
  -3   4  11      107.79      156.42     36.31 o 
  -2   4  11     1428.17     1501.93     75.22 o 
  -1   4  11      333.59      268.01     40.52 o 
   0   4  11      176.68      105.52     33.36 o 
   1   4  11     1175.36     1076.94     84.35 o 
   2   4  11     2169.74     1797.94    168.96 o 
   3   4  11    13218.49    12541.17    423.88 o 
   4   4  11     1547.36     1539.17     73.56 o 
   5   4  11    18780.30    18933.25    626.86 o 
   6   4  11     1591.57     1643.91     79.36 o 
   7   4  11     3831.63     3944.34    174.69 o 
   8   4  11     2200.62     2159.67    112.14 o 
   9   4  11     1041.91     1229.84    121.63 o 
  10   4  11     2735.98     2599.39    171.56 o 
  11   4  11    18011.79    19596.06    947.22 o 
  12   4  11    34009.56    35698.04   1688.61 o 
  -8   5  11      122.73      109.66     59.14 o 
  -7   5  11       14.35        0.00     41.53 o 
  -6   5  11     1147.51     1103.81     84.15 o 
  -5   5  11     6054.28     6677.41    284.73 o 
  -4   5  11     2735.10     2793.55    135.14 o 
  -3   5  11      778.45      778.20     63.88 o 
  -2   5  11     7638.67     7581.78    306.99 o 
  -1   5  11    17978.72    17053.38    656.41 o 
   0   5  11     9445.68     9205.38    368.92 o 
   1   5  11     2708.36     2513.79    125.31 o 
   2   5  11    37072.95    35191.92   1602.30 o 
   3   5  11    20270.64    19661.33    650.45 o 
   4   5  11      569.70      853.56     85.04 o 
   5   5  11    17563.33    17465.21    580.49 o 
   6   5  11     3721.26     3825.18    131.34 o 
   7   5  11      162.19      214.77     35.72 o 
   8   5  11      197.67      176.41     47.66 o 
   9   5  11      397.29      397.17     66.15 o 
  10   5  11     8343.24     8765.45    447.73 o 
  11   5  11    18943.57    19825.79    957.04 o 
  12   5  11    17042.89    17206.55    839.60 o 
  -8   6  11       38.99       59.45     60.79 o 
  -7   6  11     2540.12     2529.93    166.03 o 
  -6   6  11     2041.21     2426.07    158.63 o 
  -5   6  11    15678.03    16367.18    634.89 o 
  -4   6  11    16540.90    16177.20    625.72 o 
  -3   6  11    22930.94    21548.44    821.25 o 
  -2   6  11    49221.60    48379.11   1811.46 o 
  -1   6  11    49299.29    47244.13   1770.05 o 
   0   6  11     4465.75     4800.00    206.66 o 
   1   6  11      583.30      545.84     44.16 o 
   2   6  11      368.77      359.36     34.24 o 
   3   6  11      387.81      375.84     35.24 o 
   4   6  11     1178.94     1133.94     63.21 o 
   5   6  11      789.36      787.03     53.89 o 
   6   6  11     7150.31     7457.06    264.37 o 
   7   6  11     7798.56     7665.59    272.64 o 
   8   6  11      215.11      226.11     41.08 o 
   9   6  11     4904.01     4889.47    267.72 o 
  10   6  11     1976.15     2066.97    148.52 o 
  11   6  11      178.59      169.80     68.47 o 
  12   6  11     4198.16     4598.39    269.46 o 
  -8   7  11     1596.05     1861.41    146.25 o 
  -7   7  11       77.39      146.09     60.79 o 
  -6   7  11      122.64      158.30     59.14 o 
  -5   7  11      287.09      310.45     61.15 o 
  -4   7  11     1598.35     1532.11    116.55 o 
  -3   7  11     4106.96     4111.24    219.73 o 
  -2   7  11     1728.36     1917.05    126.17 o 
  -1   7  11     1974.49     2058.18    104.03 o 
   0   7  11      211.49      182.97     37.19 o 
   1   7  11     2321.20     2261.77    114.48 o 
   2   7  11      940.85      891.99     64.76 o 
   3   7  11       92.45       83.44     24.42 o 
   4   7  11    10301.35     9914.20    451.58 o 
   5   7  11    10834.28    10786.56    369.40 o 
   6   7  11      323.10      313.58     38.80 o 
   7   7  11     2371.14     2340.31    105.59 o 
   8   7  11    23270.75    22687.56    874.90 o 
   9   7  11    32792.96    32072.83   1228.70 o 
  10   7  11     8038.68     8147.53    421.03 o 
  11   7  11     1506.14     1563.51    131.51 o 
  12   7  11      507.14      573.44     89.27 o 
  -7   8  11       18.52       27.02     61.15 o 
  -6   8  11     2430.88     2730.63    173.68 o 
  -5   8  11     5266.35     5157.43    273.05 o 
  -4   8  11      792.78      700.52     80.27 o 
  -3   8  11      870.97      834.87     82.11 o 
  -2   8  11    20364.88    19319.74    899.19 o 
  -1   8  11    12535.83    12620.31    597.12 o 
   0   8  11     4259.92     4519.37    236.83 o 
   1   8  11    37841.32    38119.43   1737.65 o 
   2   8  11    14479.95    14801.43    566.31 o 
   3   8  11     2646.38     2703.14    124.59 o 
   4   8  11      905.35      819.62     57.50 o 
   5   8  11      373.98      427.34     56.95 o 
   6   8  11     4351.19     4465.37    175.47 o 
   7   8  11    22252.18    21122.29    812.92 o 
   8   8  11    57807.07    53795.49   2994.88 o 
   9   8  11    37398.33    35465.36   1350.97 o 
  10   8  11    17895.40    18220.87    881.99 o 
  11   8  11      676.27      612.49     89.76 o 
  -7   9  11     1611.67     1745.94    140.05 o 
  -6   9  11     5156.56     5319.54    288.35 o 
  -5   9  11     4831.36     4501.33    248.30 o 
  -4   9  11      407.49      434.35     68.48 o 
  -3   9  11     5178.29     5592.22    290.48 o 
  -2   9  11    12570.62    12539.09    596.99 o 
  -1   9  11     4532.51     4716.12    246.56 o 
   0   9  11     7435.42     7867.06    386.17 o 
   1   9  11    30180.05    31173.49   1427.97 o 
   2   9  11    43582.72    45741.22   1707.70 o 
   3   9  11    18995.73    19722.37    748.55 o 
   4   9  11      319.14      413.74     46.60 o 
   5   9  11     4996.74     5256.63    221.77 o 
   6   9  11      936.28      948.91     73.69 o 
   7   9  11     2062.55     2084.68    159.51 o 
   8   9  11     1592.84     1571.26    156.79 o 
   9   9  11      973.89     1126.62     95.13 o 
  10   9  11       18.09      139.17     97.28 o 
  11   9  11      383.18      335.20     86.48 o 
  -6  10  11      400.86      414.00     79.99 o 
  -5  10  11       33.07      116.44     62.97 o 
  -4  10  11      677.58      715.11     85.93 o 
  -3  10  11     1130.10     1109.88    101.24 o 
  -2  10  11      602.40      580.74     70.63 o 
  -1  10  11      291.99      315.89     59.15 o 
   0  10  11     3752.05     3724.08    204.39 o 
   1  10  11     2921.25     2890.00    168.14 o 
   2  10  11       59.51       97.92     36.31 o 
   3  10  11      717.66      815.14     67.43 o 
   4  10  11    14172.23    14678.59    568.46 o 
   5  10  11     9715.81     9776.48    388.78 o 
   6  10  11      263.99      242.06     46.88 o 
   7  10  11     1018.53     1100.26    106.50 o 
   8  10  11     7521.92     6735.44    722.66 o 
   9  10  11    13379.99    11818.84   1384.66 o 
  10  10  11     1693.88     1588.35    144.19 o 
  11  10  11      562.49      459.43    113.51 o 
  -5  11  11     1726.88     1675.87    137.46 o 
  -4  11  11     1596.81     1639.33    129.30 o 
  -3  11  11     5595.58     5757.03    303.72 o 
  -2  11  11      520.05      461.38     68.48 o 
  -1  11  11     2807.32     2757.31    166.04 o 
   0  11  11    14555.96    14269.40    675.73 o 
   1  11  11    17109.21    17260.56    808.16 o 
   2  11  11    12352.30    12674.56    602.87 o 
   3  11  11    14467.70    15033.16    581.82 o 
   4  11  11    23027.50    24315.36    925.60 o 
   5  11  11    11347.43    12116.84    478.48 o 
   6  11  11     5197.32     5496.14    298.35 o 
   7  11  11     1559.50     1671.26    135.35 o 
   8  11  11       21.18       84.25     61.99 o 
   9  11  11       37.96       51.34     63.83 o 
  10  11  11      202.24      323.14     99.99 o 
  -4  12  11     4604.86     5029.52    276.82 o 
  -3  12  11    16472.29    16780.69    796.16 o 
  -2  12  11    23944.61    23962.07   1115.58 o 
  -1  12  11    15402.16    16307.44    767.50 o 
   0  12  11     3015.20     3249.33    189.03 o 
   1  12  11     1183.32     1156.55     99.39 o 
   2  12  11      214.45      240.43     59.14 o 
   3  12  11       81.14       95.45     43.46 o 
   4  12  11      334.38      481.56     58.19 o 
   5  12  11     1819.04     1888.08    125.16 o 
   6  12  11     4089.32     4391.39    208.09 o 
   7  12  11     3817.57     3756.61    294.78 o 
   8  12  11      419.90      532.10     90.77 o 
   9  12  11       50.18       77.86     68.78 o 
  -3  13  11       23.47      225.26    137.82 o 
  -2  13  11     3094.68     3104.09    190.74 o 
  -1  13  11     1515.83     1758.27    136.98 o 
   0  13  11     2382.58     2418.42    170.33 o 
   1  13  11     3639.34     3655.96    214.07 o 
   2  13  11       60.95       75.66     57.32 o 
   3  13  11      117.83       88.08     47.78 o 
   4  13  11     2952.26     2943.68    150.76 o 
   5  13  11     4362.16     4468.16    362.43 o 
   6  13  11      440.54      575.22     94.63 o 
   7  13  11       87.35       44.44     67.52 o 
   8  13  11     2805.75     2567.17    191.71 o 
  -2  14  11     5135.56     5382.37    294.25 o 
  -1  14  11    12787.67    12483.01    606.13 o 
   0  14  11    17030.34    17584.05    830.77 o 
   1  14  11     2309.90     2509.12    164.27 o 
   2  14  11       52.04      127.01     64.97 o 
   3  14  11     2568.67     2685.62    145.53 o 
   4  14  11      114.12      192.06     55.99 o 
   5  14  11     1279.12     1283.25    124.19 o 
   6  14  11     4173.55     4632.06    278.89 o 
   7  14  11     1085.39     1084.81    124.58 o 
   1  15  11      135.62      205.95     91.88 o 
   2  15  11      435.29      566.26     89.75 o 
   3  15  11      125.49      188.41     59.96 o 
   4  15  11      360.55      391.71     67.27 o 
   5  15  11     2820.17     2941.19    171.32 o 
  -1 -11  12     3340.98     4412.93    394.78 o 
   0 -11  12     3841.40     4986.67    432.68 o 
   1 -11  12     4447.92     5977.13    497.64 o 
   2 -11  12     1763.56     2751.84    308.16 o 
  -3 -10  12     1393.91     1892.10    254.08 o 
  -2 -10  12       53.71       55.68    162.14 o 
  -1 -10  12     1287.52     1452.38    154.78 o 
   0 -10  12      801.89      907.20    120.35 o 
   1 -10  12       64.95      168.17     89.18 o 
   2 -10  12      845.45     1073.98    126.98 o 
   3 -10  12     1165.39     1306.01    112.11 o 
   4 -10  12      280.11      285.19     89.75 o 
   5 -10  12      325.25      470.57    102.98 o 
  -5  -9  12     1767.54     1677.64    168.08 o 
  -4  -9  12     1844.91     2210.58    181.32 o 
  -3  -9  12      486.27      448.62    156.75 o 
  -2  -9  12     7120.02     5921.16    503.35 o 
  -1  -9  12    15748.92    20424.27   3196.34 o 
   0  -9  12    18568.95    24104.26   1719.86 o 
   1  -9  12    11517.26    14784.24    748.73 o 
   2  -9  12     1096.96     1104.33    126.99 o 
   3  -9  12      251.37      384.91     72.51 o 
   4  -9  12     1117.18     1324.20    205.09 o 
   5  -9  12     2398.30     2035.30    172.05 o 
   6  -9  12      371.54      495.24     85.26 o 
  -6  -8  12     4763.90     5629.60    344.89 o 
  -5  -8  12      906.28     1037.64    140.80 o 
  -4  -8  12     3934.54     4782.20    292.12 o 
  -3  -8  12    10778.98    13714.04    991.24 o 
  -2  -8  12     7559.22     5018.02    438.47 o 
  -1  -8  12     2944.80     1779.22    243.36 o 
   0  -8  12     4381.21     3418.91    346.22 o 
   1  -8  12     3020.79     3978.51    473.21 o 
   2  -8  12      177.20      167.19    116.20 o 
   3  -8  12      388.99      394.28     75.14 o 
   4  -8  12        5.23       39.96     57.84 o 
   5  -8  12      119.26      102.16     61.17 o 
   6  -8  12     1883.29     2225.43    150.47 o 
   7  -8  12      922.01     1024.16    107.61 o 
  -6  -7  12     2498.79     2251.08    207.72 o 
  -5  -7  12     1080.94      932.75    156.77 o 
  -4  -7  12     2389.62     1724.91    232.51 o 
  -3  -7  12     2145.33     1560.92    147.16 o 
  -2  -7  12      151.18       42.01     79.97 o 
  -1  -7  12      715.86     1135.13    183.78 o 
   0  -7  12      505.23      691.86    145.94 o 
   1  -7  12      217.40       43.11    186.47 o 
   2  -7  12     6093.68     6306.34    616.96 o 
   3  -7  12    15693.66    14989.62    616.51 o 
   4  -7  12     6925.99     6416.53    430.64 o 
   5  -7  12      226.40      130.16     64.19 o 
   6  -7  12      470.27      442.31     79.59 o 
   7  -7  12      218.57      223.79     70.55 o 
   8  -7  12      215.37      265.05     95.31 o 
  -7  -6  12       41.95        0.00     89.75 o 
  -6  -6  12      527.66      383.40    111.54 o 
  -5  -6  12     2157.32     1925.44    177.75 o 
  -4  -6  12     4093.96     3646.33    581.50 o 
  -3  -6  12     5664.39     4524.49    717.00 o 
  -2  -6  12     1863.81     1222.95    132.47 o 
  -1  -6  12      373.33      236.59     90.16 o 
   0  -6  12     5442.02     3912.47    367.98 o 
   1  -6  12     1886.39     1465.28    205.46 o 
   2  -6  12     7680.53     7477.65   1269.65 o 
   3  -6  12    39408.64    35035.27   1363.12 o 
   4  -6  12    27936.22    24994.90   1412.24 o 
   5  -6  12    21022.14    20741.23    831.39 o 
   6  -6  12    22299.87    22994.11    916.19 o 
   7  -6  12     9624.85    10101.94    522.60 o 
   8  -6  12     1089.65      945.59     84.45 o 
   9  -6  12      251.35      159.16     65.67 o 
  -7  -5  12     4773.07     4329.89    403.02 o 
  -6  -5  12     2826.07     2599.20    210.20 o 
  -5  -5  12     1737.64     1490.95    202.75 o 
  -4  -5  12     6866.55     6326.01    383.09 o 
  -3  -5  12     2363.56     1915.09    264.97 o 
  -2  -5  12     4355.76     3513.69    243.45 o 
  -1  -5  12     6977.45     5567.84    460.16 o 
   0  -5  12       57.42       63.38     62.28 o 
   1  -5  12     1077.66      827.11    156.77 o 
   2  -5  12     1085.37      977.39    172.99 o 
   3  -5  12     2114.06     1960.30    149.79 o 
   4  -5  12     2619.55     2441.10    194.51 o 
   5  -5  12     3728.10     3658.68    291.47 o 
   6  -5  12      749.06      747.79     85.02 o 
   7  -5  12      212.72      109.85     73.89 o 
   8  -5  12       26.93        0.00     84.37 o 
   9  -5  12     1138.10     1002.94    149.75 o 
  10  -5  12      199.93      203.58     68.65 o 
  -8  -4  12     1851.18     1700.61    181.56 o 
  -7  -4  12     3407.77     2955.02    381.28 o 
  -6  -4  12      464.91      338.57     95.32 o 
  -5  -4  12       31.16        0.00     62.97 o 
  -4  -4  12      321.56      180.52     54.84 o 
  -3  -4  12        9.06        0.00     43.93 o 
  -2  -4  12       93.24       76.73     46.89 o 
  -1  -4  12     2599.13     2162.19    154.56 o 
   0  -4  12     3203.56     2803.98    179.24 o 
   1  -4  12       87.71      120.87     67.56 o 
   2  -4  12      326.72      256.53     74.45 o 
   3  -4  12      244.84      232.27     52.39 o 
   4  -4  12     1227.12     1148.32     95.43 o 
   5  -4  12     2678.04     2521.31    160.33 o 
   6  -4  12    37115.14    38681.18   1759.13 o 
   7  -4  12    41349.12    39719.13   1532.93 o 
   8  -4  12     5109.31     4827.74    391.11 o 
   9  -4  12      154.73       63.11     56.16 o 
  10  -4  12      278.57      205.71     67.26 o 
  -8  -3  12      225.83      240.51     95.54 o 
  -7  -3  12       15.37        0.00     70.62 o 
  -6  -3  12       21.01        1.80     68.47 o 
  -5  -3  12     3806.94     2850.31    332.66 o 
  -4  -3  12    16764.19    14123.70    598.26 o 
  -3  -3  12     6980.18     6576.97    290.24 o 
  -2  -3  12    17005.44    14932.66    718.30 o 
  -1  -3  12    84691.67    71980.73   3263.58 o 
   0  -3  12    65941.09    56297.13   2563.91 o 
   1  -3  12    45978.13    40743.17   1960.96 o 
   2  -3  12    30179.84    27108.04   1413.60 o 
   3  -3  12     6693.81     6244.51    351.45 o 
   4  -3  12     1458.88     1507.39    105.79 o 
   5  -3  12      346.84      353.40     54.41 o 
   6  -3  12     7983.11     8663.53    370.96 o 
   7  -3  12     2626.26     2552.55    145.81 o 
   8  -3  12      107.65      163.25     55.06 o 
   9  -3  12     1241.67     1198.85    110.56 o 
  10  -3  12      419.80      411.82     73.07 o 
  -8  -2  12      172.18       71.02     86.48 o 
  -7  -2  12      506.20      463.50     97.40 o 
  -6  -2  12     7463.17     6769.46    381.86 o 
  -5  -2  12     4023.35     3678.94    187.39 o 
  -4  -2  12     1892.82     1840.49    116.84 o 
  -3  -2  12      554.78      524.54     62.63 o 
  -2  -2  12     7171.94     6826.72    354.57 o 
  -1  -2  12    13119.97    11370.71    550.78 o 
   0  -2  12     6220.14     5811.45    302.87 o 
   1  -2  12     3315.21     3609.12    349.60 o 
   2  -2  12     9874.57     9282.29    496.12 o 
   3  -2  12     3175.46     3214.44    216.08 o 
   4  -2  12     9343.58     9577.85    401.34 o 
   5  -2  12     2581.29     2547.47    138.46 o 
   6  -2  12      221.88      320.70     79.41 o 
   7  -2  12     5249.37     5177.52    234.92 o 
   8  -2  12       37.72       59.21     46.89 o 
   9  -2  12     2216.28     2229.76    135.06 o 
  10  -2  12     1714.86     1917.86    129.61 o 
  11  -2  12     6770.07     6946.44    376.79 o 
  -8  -1  12      719.23      659.05    110.05 o 
  -7  -1  12      123.31       54.20     68.47 o 
  -6  -1  12     2030.68     1763.80    152.36 o 
  -5  -1  12     1137.69     1041.71     87.77 o 
  -4  -1  12      392.24      306.08     50.77 o 
  -3  -1  12       34.52       61.05     39.09 o 
  -2  -1  12      654.43      573.67     62.60 o 
  -1  -1  12     3687.17     3850.59    356.74 o 
   0  -1  12      357.74      436.95     53.62 o 
   1  -1  12      865.17      861.64     73.01 o 
   2  -1  12    11606.47    11329.05    456.34 o 
   3  -1  12     7715.21     8205.19    444.05 o 
   4  -1  12     4984.35     5078.31    228.90 o 
   5  -1  12       10.34       39.80     37.09 o 
   6  -1  12     3815.22     3581.21    207.79 o 
   7  -1  12     5673.52     5568.82    248.99 o 
   8  -1  12     3378.55     3506.93    173.66 o 
   9  -1  12    10760.28    10532.38    435.10 o 
  10  -1  12    17852.42    18018.06    719.88 o 
  11  -1  12    31532.01    32362.03   1532.14 o 
  -8   0  12      517.23      602.34    102.98 o 
  -7   0  12      280.44      207.88    108.10 o 
  -6   0  12     4973.56     5166.64    299.43 o 
  -5   0  12    20174.48    18440.60    721.86 o 
  -4   0  12    11549.83    10318.37    421.44 o 
  -3   0  12    27484.65    24290.02    935.57 o 
  -2   0  12    38253.83    35175.44   1337.82 o 
  -1   0  12    16776.51    17791.96    889.41 o 
   0   0  12      532.09      569.89     57.29 o 
   1   0  12      555.01      598.52     58.33 o 
   2   0  12    13357.66    12979.02    516.36 o 
   3   0  12     3751.59     3907.00    181.86 o 
   4   0  12     4589.06     4912.92    221.63 o 
   5   0  12    11643.34    12021.57    487.26 o 
   6   0  12     4754.51     4587.40    207.07 o 
   7   0  12     5249.02     5252.08    234.40 o 
   8   0  12      379.27      369.74     61.67 o 
   9   0  12      130.83      210.76     61.15 o 
  10   0  12      755.47      748.86     90.78 o 
  11   0  12     2173.10     2237.99    164.27 o 
  -8   1  12     2189.58     2390.96    186.54 o 
  -7   1  12     2158.69     1970.26    173.02 o 
  -6   1  12     6493.98     6576.08    286.56 o 
  -5   1  12    14209.82    13578.40    540.42 o 
  -4   1  12    18344.11    17540.78    685.07 o 
  -3   1  12    15919.42    14646.45    578.34 o 
  -2   1  12    26392.59    25823.50    988.58 o 
  -1   1  12     3454.96     3551.03    167.59 o 
   0   1  12       37.10      120.54     36.67 o 
   1   1  12     2365.95     2635.56    192.90 o 
   2   1  12      377.15      423.55     47.19 o 
   3   1  12       46.15       83.27     34.91 o 
   4   1  12       77.56      131.86     34.07 o 
   5   1  12      784.66      825.15     64.99 o 
   6   1  12     5198.63     4989.78    220.04 o 
   7   1  12      401.63      482.95     56.50 o 
   8   1  12    13768.49    14000.83    558.98 o 
   9   1  12     7410.63     7535.03    319.70 o 
  10   1  12      508.29      565.53     83.05 o 
  11   1  12      215.81      246.06     72.31 o 
  12   1  12     3061.35     3289.70    214.03 o 
  -8   2  12      332.68      370.39     78.28 o 
  -7   2  12       88.40      121.60     64.97 o 
  -6   2  12     1484.00     1387.97     97.30 o 
  -5   2  12       35.91      131.94     48.93 o 
  -4   2  12       28.41        0.00     29.23 o 
  -3   2  12     2393.16     2302.47    122.79 o 
  -2   2  12    14515.48    14457.18    567.47 o 
  -1   2  12      143.70      127.74     37.32 o 
   0   2  12    10030.63     9727.63    490.30 o 
   1   2  12    11089.75    11947.46    477.28 o 
   2   2  12     2757.57     2708.98    178.68 o 
   3   2  12     6268.47     6440.95    378.55 o 
   4   2  12     1957.83     2087.06     91.53 o 
   5   2  12     5290.90     5653.47    258.24 o 
   6   2  12    18288.92    18829.58    736.37 o 
   7   2  12    69229.20    72178.63   2740.32 o 
   8   2  12    89636.74    93354.07   3534.35 o 
   9   2  12    19129.22    19357.74    758.18 o 
  10   2  12      341.75      304.29     67.53 o 
  11   2  12     2038.48     2039.99    154.80 o 
  12   2  12      379.41      332.64     81.57 o 
  -8   3  12      533.75      624.03     93.58 o 
  -7   3  12     2900.24     2973.08    191.19 o 
  -6   3  12    10619.79    10744.57    436.20 o 
  -5   3  12    10683.44    10719.00    431.86 o 
  -4   3  12     3104.14     3207.09    155.42 o 
  -3   3  12     7591.36     7815.43    278.95 o 
  -2   3  12    18104.86    17662.47    686.10 o 
  -1   3  12     2913.74     2702.49    136.23 o 
   0   3  12    65949.96    67006.77   2504.84 o 
   1   3  12    35845.40    36184.05   1372.17 o 
   2   3  12     4125.48     3981.41    245.12 o 
   3   3  12      305.22      385.73     46.90 o 
   4   3  12      868.02      845.66     52.43 o 
   5   3  12      399.51      404.45     38.15 o 
   6   3  12     5938.01     6024.58    254.74 o 
   7   3  12    21715.40    22250.56    864.57 o 
   8   3  12     8762.28     9269.41    380.26 o 
   9   3  12     5231.71     5517.67    296.06 o 
  10   3  12     4845.69     5236.61    288.35 o 
  11   3  12     1058.06      977.66    106.82 o 
  12   3  12       51.85        0.00     62.97 o 
  -8   4  12      963.47     1015.61    110.65 o 
  -7   4  12     4014.37     4048.33    191.31 o 
  -6   4  12     8872.41     8723.14    359.94 o 
  -5   4  12     1869.71     1925.64    112.98 o 
  -4   4  12      614.89      722.09     62.71 o 
  -3   4  12     3015.34     3049.48    146.32 o 
  -2   4  12     5156.52     5101.14    191.53 o 
  -1   4  12       92.08      111.59     37.92 o 
   0   4  12      770.42      695.43     70.02 o 
   1   4  12     6941.25     6658.16    280.98 o 
   2   4  12    13466.78    12592.64    593.26 o 
   3   4  12     3022.34     3126.82    149.95 o 
   4   4  12      482.44      539.64     41.42 o 
   5   4  12      350.05      308.77     35.84 o 
   6   4  12      940.09      961.54     72.82 o 
   7   4  12     5819.00     6218.03    263.29 o 
   8   4  12    27370.07    27786.63   1072.76 o 
   9   4  12     5629.59     5591.39    299.91 o 
  10   4  12      447.45      527.05    105.40 o 
  11   4  12     3920.43     4100.64    242.66 o 
  12   4  12     1866.69     2098.99    163.19 o 
  -8   5  12      152.49      169.24     66.80 o 
  -7   5  12      243.42      312.33     55.99 o 
  -6   5  12      140.57      182.26     47.78 o 
  -5   5  12        7.31        0.00     39.44 o 
  -4   5  12      794.31      749.94     64.31 o 
  -3   5  12      361.90      385.35     47.78 o 
  -2   5  12     1093.63     1255.39     81.60 o 
  -1   5  12      360.05      362.28     43.73 o 
   0   5  12    25369.07    24451.22    934.26 o 
   1   5  12     7477.84     7472.50    310.65 o 
   2   5  12     5863.06     5914.67    294.44 o 
   3   5  12    29177.38    29027.92   1328.71 o 
   4   5  12    71425.52    69792.72   2256.87 o 
   5   5  12    16103.64    17086.93    571.12 o 
   6   5  12     1719.31     1809.04     87.42 o 
   7   5  12      940.65     1096.80     75.15 o 
   8   5  12      948.99      946.13     74.38 o 
   9   5  12      219.77      221.96     56.95 o 
  10   5  12     1960.53     2030.52    150.69 o 
  11   5  12     4316.42     4695.96    269.47 o 
  12   5  12     8431.28     8802.52    460.95 o 
  -7   6  12     4480.90     4913.92    271.25 o 
  -6   6  12     7202.81     7305.98    374.55 o 
  -5   6  12      690.15      710.74     80.27 o 
  -4   6  12    32192.79    32576.21   1233.63 o 
  -3   6  12    27155.55    26732.72   1016.21 o 
  -2   6  12    11585.98    11658.37    650.25 o 
  -1   6  12    10362.81    10127.95    402.89 o 
   0   6  12     4290.53     4466.96    198.10 o 
   1   6  12      490.64      533.97     60.88 o 
   2   6  12     1157.99     1305.79    121.65 o 
   3   6  12    24485.52    24834.53   1140.49 o 
   4   6  12    25163.72    24589.64    936.14 o 
   5   6  12    18441.61    18438.91    554.39 o 
   6   6  12     4486.62     4754.71    180.09 o 
   7   6  12      203.01      229.16     34.72 o 
   8   6  12     2359.71     2498.95    160.05 o 
   9   6  12      114.09      192.54     60.79 o 
  10   6  12     2933.16     3127.23    198.40 o 
  11   6  12       76.99      132.41     64.97 o 
  -7   7  12     4176.55     4503.68    257.63 o 
  -6   7  12     6706.46     6992.21    360.89 o 
  -5   7  12     1065.68     1040.61     99.38 o 
  -4   7  12    14101.87    14094.17    670.04 o 
  -3   7  12    27232.08    26855.47   1238.21 o 
  -2   7  12    19262.39    18998.06    885.63 o 
  -1   7  12     2537.79     2689.60    156.64 o 
   0   7  12     1776.11     1786.12     99.50 o 
   1   7  12      700.96      644.24     60.20 o 
   2   7  12     2560.06     2702.32    213.29 o 
   3   7  12      646.20      528.06     82.42 o 
   4   7  12     7708.56     7585.80    303.04 o 
   5   7  12     2303.82     2215.40     92.76 o 
   6   7  12     1024.01     1062.58     67.01 o 
   7   7  12      886.55      852.55     56.85 o 
   8   7  12     2050.04     1942.63    138.57 o 
   9   7  12    15631.01    16605.65    804.98 o 
  10   7  12    10605.60    11132.89    559.01 o 
  11   7  12     1131.98     1231.14    122.32 o 
  -6   8  12        9.17        2.70     61.15 o 
  -5   8  12     1454.76     1502.44    123.84 o 
  -4   8  12     9006.81     8681.27    430.14 o 
  -3   8  12     3900.47     3710.74    212.05 o 
  -2   8  12     2702.86     3056.02    181.37 o 
  -1   8  12    11425.21    11647.89    556.76 o 
   0   8  12    12876.12    13172.45    624.00 o 
   1   8  12      876.02      850.59    148.66 o 
   2   8  12     3004.02     3123.33    177.56 o 
   3   8  12     3619.84     3724.05    200.57 o 
   4   8  12    23779.12    24827.32    937.48 o 
   5   8  12     5508.49     5626.87    247.14 o 
   6   8  12     2589.75     2926.21    111.59 o 
   7   8  12    20087.71    20227.20    709.82 o 
   8   8  12    41046.48    40475.83   1898.67 o 
   9   8  12    23342.95    23245.99   1109.55 o 
  10   8  12     5081.82     5389.18    300.14 o 
  11   8  12      203.71      281.60     74.45 o 
  -6   9  12      832.25      776.75     93.12 o 
  -5   9  12     5188.06     5164.00    282.78 o 
  -4   9  12    13181.22    13508.03    646.77 o 
  -3   9  12     6263.67     6167.80    317.34 o 
  -2   9  12     4824.25     5119.37    267.47 o 
  -1   9  12    14034.29    13830.96    656.50 o 
   0   9  12     7473.54     7544.77    374.65 o 
   1   9  12     1034.96     1106.99     95.56 o 
   2   9  12      134.93      122.36     48.64 o 
   3   9  12      701.91      736.87     76.16 o 
   4   9  12      595.40      663.83     58.04 o 
   5   9  12     1949.95     2217.39    114.26 o 
   6   9  12       92.57      147.55     42.79 o 
   7   9  12     8295.72     7908.44    441.28 o 
   8   9  12    13180.10    11223.14   1205.90 o 
   9   9  12     2254.72     1974.58    291.98 o 
  10   9  12      618.30      687.29     90.78 o 
  11   9  12        9.55       45.55     66.80 o 
  -5  10  12     6944.32     7255.81    374.50 o 
  -4  10  12     1803.93     1966.54    141.30 o 
  -3  10  12      815.78      969.51     95.56 o 
  -2  10  12     1123.61     1261.50    108.49 o 
  -1  10  12      356.05      370.40     64.97 o 
   0  10  12     1170.03     1157.22     99.17 o 
   1  10  12       67.58      101.29     51.49 o 
   2  10  12     1432.09     1496.16    114.49 o 
   3  10  12     1070.19     1157.86     99.17 o 
   4  10  12      108.50      134.48     40.32 o 
   5  10  12     7481.69     7906.91    321.84 o 
   6  10  12    16650.25    18096.83    698.16 o 
   7  10  12     7384.71     7035.98    365.16 o 
   8  10  12     4646.95     4488.02    275.90 o 
   9  10  12    11363.72     9900.20   1473.40 o 
  10  10  12     8053.46     7794.72    568.36 o 
  -4  11  12     3769.71     3867.69    324.51 o 
  -3  11  12       30.95       62.76     59.14 o 
  -2  11  12     1108.99     1116.30    107.03 o 
  -1  11  12      913.75     1041.79     99.16 o 
   0  11  12     2733.36     2696.90    166.30 o 
   1  11  12      485.87      553.84     74.46 o 
   2  11  12     5127.97     5517.23    290.47 o 
   3  11  12     7738.72     8604.62    424.46 o 
   4  11  12    18453.58    19757.03    758.65 o 
   5  11  12    27944.42    30543.08   1155.37 o 
   6  11  12    19630.84    20248.50    943.83 o 
   7  11  12     3901.17     3684.36    227.17 o 
   8  11  12      837.03      684.45     92.19 o 
   9  11  12      137.52      219.56     73.89 o 
  -3  12  12     2411.42     2268.51    156.62 o 
  -2  12  12     7240.41     7727.94    395.43 o 
  -1  12  12      725.88      752.80     89.76 o 
   0  12  12      479.57      470.60     74.45 o 
   1  12  12     4723.42     5458.62    286.60 o 
   2  12  12      640.56      739.70     85.93 o 
   3  12  12     6467.98     6661.63    344.16 o 
   4  12  12    25564.72    27097.80   1031.19 o 
   5  12  12    19407.70    20521.96    790.15 o 
   6  12  12     2336.97     2807.38    186.30 o 
   7  12  12     2638.00     2850.47    192.38 o 
   8  12  12      609.79      484.17     86.87 o 
   9  12  12     2387.76     2132.74    335.23 o 
  -2  13  12      879.70     1145.34    114.48 o 
  -1  13  12     3322.63     3397.35    207.76 o 
   0  13  12        1.03       16.21     61.15 o 
   1  13  12     7312.39     7569.80    403.24 o 
   2  13  12     7736.39     7971.26    403.47 o 
   3  13  12      662.69      652.54     85.93 o 
   4  13  12      563.12      681.69     85.93 o 
   5  13  12     8297.48     9089.12    376.07 o 
   6  13  12     9338.68     9786.38    403.24 o 
   7  13  12     1829.76     1828.75    157.79 o 
   8  13  12      424.30      414.90     89.59 o 
   0  14  12     4048.14     4436.93    253.80 o 
   1  14  12     8215.04     8693.93    437.66 o 
   2  14  12     7413.24     7370.85    378.66 o 
   3  14  12     3488.79     3642.92    219.87 o 
   4  14  12     8472.17     8947.87    451.50 o 
   5  14  12     9695.85    10016.34    503.39 o 
   6  14  12     7457.52     7705.31    411.40 o 
  -1 -10  13      135.53       27.40     99.99 o 
   0 -10  13      265.48      217.06     95.32 o 
   1 -10  13     3190.14     4300.55    316.36 o 
   2 -10  13     4844.19     6588.70    376.65 o 
   3 -10  13     1366.39     1615.20    183.80 o 
  -3  -9  13     1972.44     2751.96    308.18 o 
  -2  -9  13    11218.78     9289.22    725.80 o 
  -1  -9  13    17701.08    16785.89   1209.45 o 
   0  -9  13     6663.56     8495.77    895.64 o 
   1  -9  13     1812.23     2285.64    264.92 o 
   2  -9  13      554.87      681.91    107.68 o 
   3  -9  13      203.62      228.03     89.26 o 
   4  -9  13      501.89      539.03    104.64 o 
   5  -9  13     6311.81     5604.68    329.06 o 
  -4  -8  13     1923.93     2671.50    437.93 o 
  -3  -8  13      524.40      535.10    162.15 o 
  -2  -8  13    13027.21     9249.95    726.12 o 
  -1  -8  13    15355.63    11108.89    845.77 o 
   0  -8  13    11518.73     9870.61    758.44 o 
   1  -8  13    13790.04    16639.57   2303.52 o 
   2  -8  13    14971.60    18287.14    916.10 o 
   3  -8  13     5143.93     5968.08    351.90 o 
   4  -8  13      719.33      664.72    113.90 o 
   5  -8  13      486.92      415.10     77.52 o 
   6  -8  13       12.51       11.53     65.05 o 
  -5  -7  13     2370.16     2506.91    408.23 o 
  -4  -7  13      244.08       39.22     81.07 o 
  -3  -7  13     1325.07      767.03    112.72 o 
  -2  -7  13     1809.59     1000.22    183.82 o 
  -1  -7  13      714.16      635.90    362.16 o 
   0  -7  13       54.96       70.26    113.50 o 
   1  -7  13       58.06        0.00    162.14 o 
   2  -7  13      117.70        0.00    170.25 o 
   3  -7  13      250.70      194.57     87.90 o 
   4  -7  13       14.60        4.05     68.47 o 
   5  -7  13      590.96      525.26     80.66 o 
   6  -7  13     1269.42     1142.89    109.21 o 
   7  -7  13       24.61        0.00     62.74 o 
  -6  -6  13     1369.16      995.45    156.77 o 
  -5  -6  13     6185.28     6212.07    692.64 o 
  -4  -6  13     5691.15     6091.46   1095.70 o 
  -3  -6  13     4216.96     3319.56    435.45 o 
  -2  -6  13     1160.00      873.73    189.38 o 
  -1  -6  13      180.57      157.92    151.33 o 
   0  -6  13      422.75      713.47    151.34 o 
   1  -6  13     2576.49     2265.81    270.38 o 
   2  -6  13    10559.64    10687.17   1974.60 o 
   3  -6  13      313.06      308.16    151.34 o 
   4  -6  13     3131.94     2573.49    200.52 o 
   5  -6  13      945.86      816.07     93.06 o 
   6  -6  13      176.81      214.59     66.78 o 
   7  -6  13      304.80      218.06     70.90 o 
   8  -6  13      933.68     1005.18    122.25 o 
  -6  -5  13    12327.63    10842.04    934.55 o 
  -5  -5  13    16129.08    15519.34    778.67 o 
  -4  -5  13    11906.48    13047.24   1920.73 o 
  -3  -5  13    13311.09    10476.90    945.82 o 
  -2  -5  13    12536.38     9405.45   1178.78 o 
  -1  -5  13     1643.16     1422.41    130.86 o 
   0  -5  13      794.49      654.83    235.14 o 
   1  -5  13     8652.07     6503.89    541.54 o 
   2  -5  13     5449.59     5955.76   1063.33 o 
   3  -5  13      699.06      662.53    111.55 o 
   4  -5  13     7587.71     6330.31    376.94 o 
   5  -5  13     4475.50     4271.23    323.28 o 
   6  -5  13     1626.69     1451.15    186.80 o 
   7  -5  13      162.67      110.01     65.12 o 
   8  -5  13        6.71       22.42     74.07 o 
   9  -5  13      161.18      110.03     63.10 o 
  -7  -4  13     2173.57     1753.65    185.40 o 
  -6  -4  13     6149.76     5367.06    565.47 o 
  -5  -4  13     2197.77     1778.02    162.19 o 
  -4  -4  13      241.48      165.94     56.10 o 
  -3  -4  13     1800.26     1342.45    128.03 o 
  -2  -4  13     1421.08     1027.36    106.83 o 
  -1  -4  13     2243.69     1878.23    146.28 o 
   0  -4  13      384.33      383.67    145.94 o 
   1  -4  13      219.53      267.23    113.50 o 
   2  -4  13     5465.02     5535.54    706.22 o 
   3  -4  13     1998.23     1842.95    186.54 o 
   4  -4  13     5969.95     5279.17    326.78 o 
   5  -4  13    12443.96    12390.33    665.41 o 
   6  -4  13    25476.07    24674.57   1227.13 o 
   7  -4  13    33496.51    33793.06   1925.04 o 
   8  -4  13    17801.76    16681.29    784.63 o 
   9  -4  13      260.23      240.38     66.95 o 
  -7  -3  13      222.91      132.36     89.75 o 
  -6  -3  13      952.91      529.45    108.89 o 
  -5  -3  13     2842.02     2631.00    340.69 o 
  -4  -3  13     1495.08     1207.42     97.55 o 
  -3  -3  13     1777.92     1608.35    115.33 o 
  -2  -3  13      159.63      208.87     54.51 o 
  -1  -3  13    10764.50     9435.62    475.63 o 
   0  -3  13    21399.74    18834.46   1328.34 o 
   1  -3  13      334.78      442.53     87.65 o 
   2  -3  13     5182.08     5214.30    657.49 o 
   3  -3  13      208.84      121.61     68.79 o 
   4  -3  13     5014.33     4877.24    302.20 o 
   5  -3  13     9239.42     9642.54    410.59 o 
   6  -3  13    21255.78    21321.47    847.77 o 
   7  -3  13    45158.82    45222.27   1581.02 o 
   8  -3  13    24498.27    23894.25    946.52 o 
   9  -3  13     4556.43     4489.09    223.31 o 
  10  -3  13     1232.67     1262.75    108.96 o 
  -7  -2  13     8938.89     8062.11    451.31 o 
  -6  -2  13    11433.66    10450.99    550.61 o 
  -5  -2  13     1317.90     1249.31    102.81 o 
  -4  -2  13      790.84      620.26     72.17 o 
  -3  -2  13     4804.07     4338.71    211.98 o 
  -2  -2  13     2352.18     2127.56    147.18 o 
  -1  -2  13    10209.91     9511.82    473.91 o 
   0  -2  13    24467.61    22069.35   1031.74 o 
   1  -2  13    12663.98    11186.70    547.27 o 
   2  -2  13     9993.44    10083.82    644.77 o 
   3  -2  13     4307.07     3852.76    252.50 o 
   4  -2  13     2340.81     2464.66    189.02 o 
   5  -2  13       56.95       76.80     42.62 o 
   6  -2  13      705.03      690.88     70.15 o 
   7  -2  13      771.75      711.93     73.39 o 
   8  -2  13     1350.46     1326.64    106.32 o 
   9  -2  13      563.24      585.32     75.37 o 
  10  -2  13     1831.49     1761.11    127.21 o 
  -8  -1  13      552.16      483.64    105.05 o 
  -7  -1  13     2262.76     2326.74    187.22 o 
  -6  -1  13      618.44      464.57     94.64 o 
  -5  -1  13      301.01      247.97     55.51 o 
  -4  -1  13       97.91       90.65     44.24 o 
  -3  -1  13      615.31      483.38     63.97 o 
  -2  -1  13      645.77      597.51     65.89 o 
  -1  -1  13      121.68      112.07     45.14 o 
   0  -1  13     1991.66     1953.42    134.73 o 
   1  -1  13      113.22      163.06     46.59 o 
   2  -1  13      857.31      837.76    106.21 o 
   3  -1  13    16914.63    15460.72    784.85 o 
   4  -1  13    12587.05    13056.24    672.75 o 
   5  -1  13      690.69      597.37     61.96 o 
   6  -1  13     1662.57     1734.19    139.86 o 
   7  -1  13     3764.22     3541.98    175.28 o 
   8  -1  13     3350.56     3402.45    173.21 o 
   9  -1  13      132.57      237.08     79.15 o 
  10  -1  13     1724.15     1737.62    124.59 o 
  11  -1  13      769.55     1133.54    243.24 o 
  -8   0  13      215.55       74.74     78.28 o 
  -7   0  13     1024.28     1008.26    123.13 o 
  -6   0  13       83.20        0.00     61.99 o 
  -5   0  13     8379.69     8006.10    343.64 o 
  -4   0  13    15500.36    14262.98    571.94 o 
  -3   0  13     1166.04     1291.78    171.96 o 
  -2   0  13     1888.56     1938.77    115.09 o 
  -1   0  13      472.22      485.56     57.82 o 
   0   0  13     1979.92     2330.57    187.35 o 
   1   0  13     4152.63     4599.79    358.56 o 
   2   0  13    25345.44    24984.08    964.50 o 
   3   0  13   102922.02    95974.42   6439.29 o 
   4   0  13    55556.84    56031.02   2653.05 o 
   5   0  13     5371.34     5515.91    247.83 o 
   6   0  13      156.34      118.86     39.51 o 
   7   0  13       56.37       51.41     41.93 o 
   8   0  13        6.48        0.00     41.08 o 
   9   0  13      210.31      181.87     55.22 o 
  10   0  13      571.64      598.71     72.21 o 
  11   0  13     6005.31     6143.56    337.81 o 
  -8   1  13     2806.09     3022.10    217.54 o 
  -7   1  13     9147.34     9504.62    579.34 o 
  -6   1  13      606.05      736.80     77.62 o 
  -5   1  13    22442.47    22298.74    868.41 o 
  -4   1  13    45832.31    42792.56   1620.25 o 
  -3   1  13    19073.04    18594.54    725.70 o 
  -2   1  13     7350.35     7287.81    311.66 o 
  -1   1  13     5107.57     4981.55    224.25 o 
   0   1  13     3385.17     3683.67    277.93 o 
   1   1  13      414.28      423.57     55.28 o 
   2   1  13     5848.42     5591.48    301.73 o 
   3   1  13     1125.79     1142.00     86.61 o 
   4   1  13       11.27       21.99     52.98 o 
   5   1  13        6.29       79.49     57.70 o 
   6   1  13     2308.47     2261.12    121.63 o 
   7   1  13      664.32      648.40     65.23 o 
   8   1  13     2245.71     2280.57    135.40 o 
   9   1  13     7517.05     7555.03    323.68 o 
  10   1  13      967.97      931.27    102.36 o 
  11   1  13      275.93      294.42     78.37 o 
  -8   2  13       91.44       88.23     78.37 o 
  -7   2  13     1497.75     1631.13    148.50 o 
  -6   2  13       41.43       28.58     42.79 o 
  -5   2  13      169.92      226.55     53.96 o 
  -4   2  13      823.18      711.66     60.32 o 
  -3   2  13        4.72       67.34     40.18 o 
  -2   2  13      262.10      273.51     47.95 o 
  -1   2  13     1128.41     1120.22     83.21 o 
   0   2  13      122.69      150.73     42.52 o 
   1   2  13     5161.71     5460.12    353.21 o 
   2   2  13       57.06       95.49     36.30 o 
   3   2  13    16910.78    16094.95    632.69 o 
   4   2  13    10003.24    10507.60    543.44 o 
   5   2  13     6556.35     6729.78    286.89 o 
   6   2  13    30508.54    30689.24   1182.71 o 
   7   2  13    18831.13    18955.43    743.55 o 
   8   2  13    13710.76    13845.13    553.79 o 
   9   2  13     6983.69     7215.77    308.16 o 
  10   2  13      506.34      517.50     80.52 o 
  11   2  13      497.06      537.16     86.91 o 
  -7   3  13       81.27       51.34     57.32 o 
  -6   3  13      274.11      244.10     54.90 o 
  -5   3  13     8797.69     9009.11    372.64 o 
  -4   3  13     9873.03     9725.21    397.47 o 
  -3   3  13     1855.55     1805.96    107.71 o 
  -2   3  13     3771.51     3626.04    174.17 o 
  -1   3  13    22012.69    21930.87    980.27 o 
   0   3  13    10186.99    10196.05    466.91 o 
   1   3  13      109.66      149.57     41.85 o 
   2   3  13      207.08      269.57     45.18 o 
   3   3  13    12288.31    11672.74    468.07 o 
   4   3  13     1376.75     1534.77     97.97 o 
   5   3  13     6063.22     5944.22    255.71 o 
   6   3  13    14626.40    14376.10    570.59 o 
   7   3  13    29169.65    29415.67   1136.99 o 
   8   3  13    23839.23    24436.15    951.35 o 
   9   3  13    10522.84    11049.31    450.15 o 
  10   3  13     1435.54     1346.50    123.84 o 
  11   3  13     1233.08     1206.94    119.28 o 
  -7   4  13     6434.77     6542.45    286.98 o 
  -6   4  13     5596.09     5685.54    252.69 o 
  -5   4  13     7903.36     8278.51    345.32 o 
  -4   4  13     3660.21     3782.47    178.70 o 
  -3   4  13      355.43      402.84     52.31 o 
  -2   4  13     3748.75     3757.82    178.16 o 
  -1   4  13     8140.97     8164.00    338.14 o 
   0   4  13     1455.99     1369.49     94.05 o 
   1   4  13       11.68       41.92     63.38 o 
   2   4  13      650.26      720.36     75.51 o 
   3   4  13     2501.37     2283.36    216.43 o 
   4   4  13       12.61       59.46     36.67 o 
   5   4  13     8376.88     8059.71    285.31 o 
   6   4  13     3972.38     4179.54    190.54 o 
   7   4  13      423.40      450.96     53.23 o 
   8   4  13       36.59      112.85     42.30 o 
   9   4  13     5440.54     5821.59    315.22 o 
  10   4  13     3904.83     3846.19    230.80 o 
  11   4  13       65.49        3.60     62.97 o 
  -7   5  13     1758.38     2074.37    127.90 o 
  -6   5  13     1650.00     1803.69    114.25 o 
  -5   5  13      192.93      213.25     48.82 o 
  -4   5  13        4.97       24.63     40.32 o 
  -3   5  13     2901.96     2659.19    134.85 o 
  -2   5  13      108.31      101.14     39.92 o 
  -1   5  13     3289.40     3035.66    129.11 o 
   0   5  13     4995.47     5080.63    224.10 o 
   1   5  13     1923.64     2079.91    118.30 o 
   2   5  13     6885.96     6445.62    517.47 o 
   3   5  13     2392.61     2355.93    200.57 o 
   4   5  13    20293.18    19413.37    962.13 o 
   5   5  13    35097.69    35273.89   1153.01 o 
   6   5  13     9621.71     9748.17    397.76 o 
   7   5  13      435.15      504.67     55.07 o 
   8   5  13     4138.20     4439.16    199.55 o 
   9   5  13    15273.15    16053.14    779.89 o 
  10   5  13    20948.55    22453.41   1310.79 o 
  11   5  13     8556.89     9301.29    482.15 o 
  -7   6  13     1345.69     1458.71    129.97 o 
  -6   6  13     3248.60     3573.91    212.00 o 
  -5   6  13     8061.37     8195.28    412.95 o 
  -4   6  13      335.51      381.03     55.07 o 
  -3   6  13     6032.95     6157.25    261.18 o 
  -2   6  13       11.41       85.16     39.44 o 
  -1   6  13    16382.68    16715.42    650.37 o 
   0   6  13     4277.75     4395.58    198.44 o 
   1   6  13     3258.93     3237.23    157.70 o 
   2   6  13    29516.26    27869.11   1946.34 o 
   3   6  13    56348.20    56144.45   2547.69 o 
   4   6  13    70316.53    72576.09   3281.85 o 
   5   6  13    35503.05    34920.20   1752.74 o 
   6   6  13     2153.83     2246.68    103.82 o 
   7   6  13      145.41      153.75     43.70 o 
   8   6  13      786.21      795.17     88.31 o 
   9   6  13      322.12      348.37     72.31 o 
  10   6  13      718.91      737.00     94.64 o 
  11   6  13     2906.21     3299.42    211.57 o 
  -6   7  13     4102.78     4758.13    265.63 o 
  -5   7  13     1547.47     1533.54    125.98 o 
  -4   7  13     1654.17     1858.90    135.35 o 
  -3   7  13    11789.75    12035.31    579.71 o 
  -2   7  13     1969.39     2135.62    139.51 o 
  -1   7  13       53.50       72.96     45.86 o 
   0   7  13     3605.62     3605.02    200.56 o 
   1   7  13     3595.28     3484.36    173.21 o 
   2   7  13      171.52      198.34     39.29 o 
   3   7  13     6573.27     6374.66    321.26 o 
   4   7  13     1981.27     1995.98    117.08 o 
   5   7  13     2808.46     3028.31    299.62 o 
   6   7  13       15.75       45.61     31.73 o 
   7   7  13     4652.85     4791.38    185.87 o 
   8   7  13     1671.53     1642.21    148.68 o 
   9   7  13      553.48      611.81     84.41 o 
  10   7  13      599.08      603.82     89.27 o 
  11   7  13      207.37      267.47     77.72 o 
  -6   8  13      418.25      393.37     76.44 o 
  -5   8  13      194.21      224.07     66.80 o 
  -4   8  13        0.14       71.65     59.14 o 
  -3   8  13     2283.21     2450.70    156.62 o 
  -2   8  13      652.02      584.76     74.46 o 
  -1   8  13      733.52      608.05     72.62 o 
   0   8  13     2047.40     2245.60    143.34 o 
   1   8  13    12221.12    11998.40    573.94 o 
   2   8  13     5403.24     5500.07    284.59 o 
   3   8  13     2147.73     2289.59    143.34 o 
   4   8  13    21648.66    23816.48   1104.62 o 
   5   8  13    28768.08    31435.65   1191.20 o 
   6   8  13     7144.08     7573.76    274.49 o 
   7   8  13      644.03      658.66     57.93 o 
   8   8  13     1989.54     1873.10    141.51 o 
   9   8  13     1059.61     1092.15     90.40 o 
  10   8  13       46.94       75.50     60.79 o 
  -5   9  13     2133.52     2349.97    162.45 o 
  -4   9  13      310.05      370.41     72.61 o 
  -3   9  13     5632.57     5990.90    313.11 o 
  -2   9  13     8653.78     8894.81    441.61 o 
  -1   9  13    10252.26    10356.32    504.89 o 
   0   9  13    28669.30    29205.66   1347.66 o 
   1   9  13    32648.47    33698.13   1547.04 o 
   2   9  13    11383.46    12312.46    589.14 o 
   3   9  13     3627.31     3940.58    219.70 o 
   4   9  13      366.98      481.78     68.79 o 
   5   9  13       42.73      109.21     67.56 o 
   6   9  13       43.92       55.27     42.50 o 
   7   9  13      158.45      207.03     62.15 o 
   8   9  13     1359.45     1595.07    318.96 o 
   9   9  13     3102.48     3066.28    259.58 o 
  10   9  13       27.53       15.52     62.15 o 
  -4  10  13      312.05      344.14     76.44 o 
  -3  10  13      313.69      293.23     66.80 o 
  -2  10  13      220.73      208.08     61.15 o 
  -1  10  13     6975.93     6741.92    343.88 o 
   0  10  13     7026.79     6932.69    353.65 o 
   1  10  13      951.04      963.37     95.33 o 
   2  10  13     1478.49     1698.99    125.98 o 
   3  10  13      721.55      711.31     80.27 o 
   4  10  13      270.47      242.90     59.15 o 
   5  10  13     2194.84     2496.20    162.46 o 
   6  10  13     1109.52     1399.01    105.50 o 
   7  10  13     3900.39     3924.78    208.59 o 
   8  10  13      144.57       42.89     64.86 o 
   9  10  13       65.89       99.83     61.99 o 
  10  10  13     3238.59     3509.71    297.43 o 
  -4  11  13     1082.16     1283.81    143.25 o 
  -3  11  13     6977.28     7268.94    376.23 o 
  -2  11  13     1434.46     1646.94    129.97 o 
  -1  11  13      467.53      434.61     72.62 o 
   0  11  13     8521.57     8662.70    432.15 o 
   1  11  13    19003.40    19851.16    930.88 o 
   2  11  13     2680.20     2935.29    427.20 o 
   3  11  13     2671.92     2755.03    170.13 o 
   4  11  13     6229.10     6620.85    340.32 o 
   5  11  13     6740.64     7549.46    386.47 o 
   6  11  13     4080.14     4456.84    205.93 o 
   7  11  13      439.66      585.80     91.24 o 
   8  11  13      289.14      275.84     78.37 o 
   9  11  13     2299.61     2194.00    170.02 o 
  -2  12  13      595.98      646.72     87.66 o 
  -1  12  13     1708.19     1901.51    143.01 o 
   0  12  13     7700.80     7851.71    399.31 o 
   1  12  13     8826.17     9719.96    481.66 o 
   2  12  13      811.60      767.37     89.76 o 
   3  12  13     2682.88     2871.61    210.89 o 
   4  12  13    17318.57    19474.29    915.75 o 
   5  12  13    14429.38    15966.57    764.06 o 
   6  12  13      415.39      546.69    172.96 o 
   7  12  13     2234.40     2143.95    161.65 o 
   8  12  13     1240.01     1138.78    124.59 o 
  -1  13  13     1538.20     1480.67    129.30 o 
   0  13  13      806.32      906.76    103.20 o 
   1  13  13       40.30       59.45     64.97 o 
   2  13  13     1001.05     1049.44    145.95 o 
   3  13  13      416.95      478.92     84.08 o 
   4  13  13      504.44      698.98     91.49 o 
   5  13  13      908.70     1029.43    109.08 o 
   6  13  13     2119.87     2476.23    178.59 o 
   7  13  13     4922.56     4762.45    311.05 o 
   1  14  13      563.51      786.25     99.15 o 
   2  14  13     3933.78     3866.09    229.37 o 
   3  14  13     7636.95     8888.14    451.17 o 
   4  14  13     5422.02     5744.25    313.63 o 
   5  14  13     8428.95     9835.81    692.89 o 
  -1  -9  14      227.93      132.87    183.76 o 
   0  -9  14      666.10      776.16    197.29 o 
   1  -9  14     3508.05     4217.32    429.95 o 
   2  -9  14     3465.84     4251.88    282.68 o 
   3  -9  14      440.93      756.06    216.20 o 
  -3  -8  14     1716.80     2362.56    286.53 o 
  -2  -8  14      235.64       63.96    264.83 o 
  -1  -8  14     8567.93     6334.02    546.78 o 
   0  -8  14    10733.60     9321.11    731.17 o 
   1  -8  14     2658.11     2227.85    275.78 o 
   2  -8  14     2446.58     2941.62    378.50 o 
   3  -8  14     3155.20     3475.25    242.26 o 
   4  -8  14     1440.47     1540.09    160.01 o 
   5  -8  14      697.25      548.32    110.05 o 
  -4  -7  14      172.09        0.00    135.12 o 
  -3  -7  14     1756.96     2562.64    297.35 o 
  -2  -7  14        8.85       48.64    124.30 o 
  -1  -7  14     2592.09     4396.21    405.55 o 
   0  -7  14     1064.60     1859.57    248.66 o 
   1  -7  14      181.46      135.61    232.40 o 
   2  -7  14       21.40       11.86     78.27 o 
   3  -7  14       36.55        5.40    140.52 o 
   4  -7  14      180.70      224.47    118.90 o 
   5  -7  14     1455.51     1205.26    144.66 o 
   6  -7  14      435.20      336.03    100.79 o 
  -5  -6  14      574.86      540.86    143.24 o 
  -4  -6  14       32.58        3.68    143.22 o 
  -3  -6  14     1048.32      847.79    134.84 o 
  -2  -6  14     2888.38     4456.00    416.40 o 
  -1  -6  14       35.98        0.00    143.22 o 
   0  -6  14     3344.26     2282.33    275.83 o 
   1  -6  14    14181.18    11026.10    845.66 o 
   3  -6  14    32822.41    31853.18   4114.14 o 
   4  -6  14     6269.71     5242.57    411.28 o 
   5  -6  14      363.67      334.39    100.79 o 
   6  -6  14       52.01        0.00     78.37 o 
   7  -6  14     1617.51     1853.03    155.77 o 
  -5  -5  14    16920.37    18308.28   1900.58 o 
  -4  -5  14     9831.98     8875.64    655.25 o 
  -3  -5  14      393.82      374.88     95.09 o 
  -2  -5  14      423.25      522.97    120.06 o 
  -1  -5  14     3496.55     2433.88    281.25 o 
   0  -5  14     4606.94     3429.93    346.24 o 
   1  -5  14     3535.30     2520.48    292.07 o 
   2  -5  14    12865.90    10042.96    785.88 o 
   3  -5  14    13159.11    13045.18   1929.54 o 
   4  -5  14     1774.45     1699.25    173.16 o 
   5  -5  14       38.05       65.23     81.57 o 
   6  -5  14      387.80      306.49     97.40 o 
   7  -5  14      401.73      402.48     76.25 o 
   8  -5  14      240.16      190.80     79.87 o 
  -6  -4  14      538.50      387.50    145.94 o 
  -5  -4  14     7073.71     6817.68    397.12 o 
  -4  -4  14     4888.63     4119.17    254.37 o 
  -3  -4  14     3063.50     2305.29    170.14 o 
  -2  -4  14     4239.87     3510.31    416.53 o 
  -1  -4  14     6833.46     5324.04    484.44 o 
   0  -4  14      456.87      563.22    240.53 o 
   1  -4  14      110.13       46.84     89.18 o 
   2  -4  14     1272.94     1151.38    213.54 o 
   3  -4  14     3041.16     2433.11    335.31 o 
   4  -4  14       23.91       22.91    156.73 o 
   5  -4  14     3068.98     2669.14    217.98 o 
   6  -4  14     4485.79     4439.44    494.98 o 
   7  -4  14       40.14       57.58     73.44 o 
   8  -4  14       78.16      115.51     65.12 o 
   9  -4  14      166.42      168.14     59.66 o 
  -6  -3  14       19.52        0.00     72.61 o 
  -5  -3  14      176.69      112.15     83.82 o 
  -4  -3  14      515.47      513.97     78.20 o 
  -3  -3  14     1804.29     1757.67    218.03 o 
  -2  -3  14     6861.41     5168.39    476.33 o 
  -1  -3  14    13168.88    11598.53   1019.10 o 
   0  -3  14     5598.77     3917.95    357.16 o 
   1  -3  14      230.64      216.96    108.10 o 
   2  -3  14     3720.05     3835.99    616.65 o 
   3  -3  14     6318.93     5952.13    357.83 o 
   4  -3  14     1370.27     1141.01    154.08 o 
   5  -3  14    19385.62    17454.49   1058.44 o 
   6  -3  14    17166.76    16339.52    884.22 o 
   7  -3  14    12840.28    13095.63    649.43 o 
   8  -3  14    11874.53    11988.91    616.18 o 
   9  -3  14     6360.71     6488.62    299.37 o 
  -7  -2  14     1510.78     1318.39    158.33 o 
  -6  -2  14     2354.52     2284.06    198.37 o 
  -5  -2  14     4491.65     4049.89    266.45 o 
  -4  -2  14     1971.98     1974.64    130.50 o 
  -3  -2  14     1270.73     1176.01    102.23 o 
  -2  -2  14    14739.72    12240.96    601.08 o 
  -1  -2  14    16529.28    15061.38    725.27 o 
   0  -2  14      471.96      544.82    147.53 o 
   1  -2  14     1815.05     1530.15    200.05 o 
   2  -2  14       41.81      126.35     68.78 o 
   3  -2  14     2173.60     1895.30    168.24 o 
   4  -2  14      307.16      241.93     79.99 o 
   5  -2  14       76.13       18.99     66.80 o 
   6  -2  14     2208.53     2177.38    386.61 o 
   7  -2  14     7627.43     7707.77    437.44 o 
   8  -2  14     6437.62     6338.95    290.21 o 
   9  -2  14      464.94      584.42     89.34 o 
  10  -2  14      259.38      269.00     68.31 o 
  -7  -1  14     1726.93     1824.73    175.35 o 
  -6  -1  14     3024.84     2916.55    216.36 o 
  -5  -1  14     4335.64     3623.85    189.91 o 
  -4  -1  14     1125.17      962.73    112.24 o 
  -3  -1  14     1136.84     1070.29     94.76 o 
  -2  -1  14     1289.32     1147.74    152.02 o 
  -1  -1  14      161.48      259.66     80.31 o 
   0  -1  14      409.28      436.52     62.39 o 
   1  -1  14       26.58       90.08     45.86 o 
   2  -1  14      872.12      980.94    145.95 o 
   3  -1  14       10.31       36.36     62.97 o 
   4  -1  14     2469.41     2441.82    186.90 o 
   5  -1  14     2505.71     2359.22    186.90 o 
   6  -1  14      770.29      727.42    106.82 o 
   7  -1  14      153.58      293.17     98.40 o 
   8  -1  14    17808.06    18233.34    731.16 o 
   9  -1  14    34799.21    34387.80   1338.11 o 
  10  -1  14    15879.30    15312.93    624.40 o 
  -7   0  14      150.04       53.63     72.70 o 
  -6   0  14       10.95       48.20     83.77 o 
  -5   0  14      128.03      130.38     62.26 o
[truncated: 49,503 more chars]
